# Supplementary material for: A Metagenomic Meta-analysis Reveals Functional Signatures of Health and Disease in the Human Gut Microbiome
Source: mSystems. 2019 May 14;4(4):e00332-18. doi: 10.1128/mSystems.00332-18 (PMC6517693; doi:10.1128/mSystems.00332-18)
Supplement: TABLE S3 [file mSystems.00332-18-st003.csv]

Database	Level	Name	Disease	Disease level	Studies	Case number	Control number	Case mean	Control mean	p-value	FDR
kegg	module	M00001	arthritis	moderate	RA	45	93	17.1386	16.5688	0.056035	0.512176
kegg	module	M00001	arthritis	high	RA	70	93	17.0145	16.5688	0.084891	0.568635
kegg	module	M00002	arthritis	moderate	RA	45	93	8.7920	8.5989	0.076691	0.568635
kegg	module	M00002	arthritis	high	RA	70	93	8.8549	8.5989	0.007582	0.263357
kegg	module	M00003	arthritis	moderate	RA	45	93	11.3868	11.0478	0.049315	0.508777
kegg	module	M00003	arthritis	high	RA	70	93	11.3459	11.0478	0.046899	0.498658
kegg	module	M00004	arthritis	moderate	RA	45	93	7.5156	7.2430	0.156344	0.659556
kegg	module	M00004	arthritis	high	RA	70	93	7.3706	7.2430	0.441040	0.816571
kegg	module	M00005	arthritis	moderate	RA	45	93	1.1557	1.1297	0.241026	0.736854
kegg	module	M00005	arthritis	high	RA	70	93	1.1670	1.1297	0.055056	0.512176
kegg	module	M00006	arthritis	moderate	RA	45	93	1.0759	1.0705	0.952925	0.992725
kegg	module	M00006	arthritis	high	RA	70	93	1.0825	1.0705	0.881033	0.978716
kegg	module	M00007	arthritis	moderate	RA	45	93	5.2293	4.9866	0.051400	0.511515
kegg	module	M00007	arthritis	high	RA	70	93	5.0556	4.9866	0.515955	0.847312
kegg	module	M00008	arthritis	moderate	RA	45	93	1.5725	1.5627	0.904159	0.985387
kegg	module	M00008	arthritis	high	RA	70	93	1.6015	1.5627	0.588678	0.873312
kegg	module	M00009	arthritis	moderate	RA	45	93	10.3600	10.3387	0.954389	0.992725
kegg	module	M00009	arthritis	high	RA	70	93	10.8001	10.3387	0.161445	0.666826
kegg	module	M00010	arthritis	moderate	RA	45	93	2.9009	2.8702	0.667682	0.906624
kegg	module	M00010	arthritis	high	RA	70	93	2.9511	2.8702	0.197638	0.720066
kegg	module	M00011	arthritis	moderate	RA	45	93	7.4591	7.4685	0.978981	0.998602
kegg	module	M00011	arthritis	high	RA	70	93	7.8491	7.4685	0.229554	0.736854
kegg	module	M00012	arthritis	moderate	RA	45	93	2.6800	2.6195	0.473327	0.837747
kegg	module	M00012	arthritis	high	RA	70	93	2.7188	2.6195	0.180048	0.690771
kegg	module	M00013	arthritis	moderate	RA	45	93	0.0569	0.0554	0.894947	0.981616
kegg	module	M00013	arthritis	high	RA	70	93	0.0610	0.0554	0.586481	0.873312
kegg	module	M00014	arthritis	moderate	RA	45	93	1.9726	1.9011	0.308892	0.745720
kegg	module	M00014	arthritis	high	RA	70	93	1.9624	1.9011	0.315917	0.745720
kegg	module	M00015	arthritis	moderate	RA	45	93	2.6227	2.6341	0.846852	0.972595
kegg	module	M00015	arthritis	high	RA	70	93	2.7193	2.6341	0.102029	0.582587
kegg	module	M00016	arthritis	moderate	RA	45	93	8.3917	8.1266	0.076676	0.568635
kegg	module	M00016	arthritis	high	RA	70	93	8.3380	8.1266	0.103875	0.582587
kegg	module	M00017	arthritis	moderate	RA	45	93	8.0346	7.9849	0.791084	0.945967
kegg	module	M00017	arthritis	high	RA	70	93	8.1538	7.9849	0.305151	0.745470
kegg	module	M00018	arthritis	moderate	RA	45	93	5.0040	4.8464	0.036852	0.474073
kegg	module	M00018	arthritis	high	RA	70	93	4.9852	4.8464	0.035121	0.463237
kegg	module	M00019	arthritis	moderate	RA	45	93	5.4763	5.2492	0.151676	0.659556
kegg	module	M00019	arthritis	high	RA	70	93	5.4724	5.2492	0.106765	0.582587
kegg	module	M00020	arthritis	moderate	RA	45	93	2.7549	2.6959	0.326833	0.750911
kegg	module	M00020	arthritis	high	RA	70	93	2.7940	2.6959	0.064012	0.551246
kegg	module	M00021	arthritis	moderate	RA	45	93	2.8289	2.7448	0.231059	0.736854
kegg	module	M00021	arthritis	high	RA	70	93	2.8767	2.7448	0.033157	0.454605
kegg	module	M00022	arthritis	moderate	RA	45	93	6.8662	6.6413	0.098173	0.582587
kegg	module	M00022	arthritis	high	RA	70	93	6.7956	6.6413	0.190239	0.710493
kegg	module	M00023	arthritis	moderate	RA	45	93	4.4695	4.5830	0.460334	0.829875
kegg	module	M00023	arthritis	high	RA	70	93	4.6602	4.5830	0.567690	0.864521
kegg	module	M00024	arthritis	moderate	RA	45	93	1.7537	1.7837	0.477819	0.841026
kegg	module	M00024	arthritis	high	RA	70	93	1.7436	1.7837	0.275666	0.740320
kegg	module	M00025	arthritis	moderate	RA	45	93	2.2840	2.2774	0.875422	0.977034
kegg	module	M00025	arthritis	high	RA	70	93	2.2584	2.2774	0.603466	0.873328
kegg	module	M00026	arthritis	moderate	RA	45	93	7.5742	7.5832	0.961485	0.993836
kegg	module	M00026	arthritis	high	RA	70	93	7.6898	7.5832	0.516325	0.847312
kegg	module	M00027	arthritis	moderate	RA	45	93	0.5215	0.4690	0.215275	0.725551
kegg	module	M00027	arthritis	high	RA	70	93	0.4728	0.4690	0.913859	0.985876
kegg	module	M00028	arthritis	moderate	RA	45	93	3.9730	3.9327	0.660900	0.906624
kegg	module	M00028	arthritis	high	RA	70	93	4.0526	3.9327	0.137353	0.653526
kegg	module	M00029	arthritis	moderate	RA	45	93	3.3404	3.3544	0.850143	0.972595
kegg	module	M00029	arthritis	high	RA	70	93	3.4235	3.3544	0.287471	0.743681
kegg	module	M00030	arthritis	moderate	RA	45	93	0.7167	0.7062	0.681593	0.912879
kegg	module	M00030	arthritis	high	RA	70	93	0.7346	0.7062	0.206532	0.725551
kegg	module	M00031	arthritis	moderate	RA	45	93	0.0065	0.0037	0.074185	0.568635
kegg	module	M00031	arthritis	high	RA	70	93	0.0043	0.0037	0.578454	0.871025
kegg	module	M00032	arthritis	moderate	RA	45	93	1.0534	1.0023	0.303931	0.745470
kegg	module	M00032	arthritis	high	RA	70	93	1.0262	1.0023	0.574694	0.870092
kegg	module	M00033	arthritis	moderate	RA	45	93	2.3496	2.2821	0.084428	0.568635
kegg	module	M00033	arthritis	high	RA	70	93	2.3569	2.2821	0.028991	0.442329
kegg	module	M00034	arthritis	moderate	RA	45	93	3.2776	3.2005	0.348763	0.758107
kegg	module	M00034	arthritis	high	RA	70	93	3.1278	3.2005	0.299570	0.745470
kegg	module	M00035	arthritis	moderate	RA	45	93	4.7394	4.3821	0.014446	0.350074
kegg	module	M00035	arthritis	high	RA	70	93	4.7829	4.3821	0.001809	0.104706
kegg	module	M00036	arthritis	moderate	RA	45	93	1.7788	1.7456	0.633008	0.891748
kegg	module	M00036	arthritis	high	RA	70	93	1.8353	1.7456	0.146101	0.659556
kegg	module	M00037	arthritis	moderate	RA	45	93	0.0088	0.0065	0.596807	0.873328
kegg	module	M00037	arthritis	high	RA	70	93	0.0060	0.0065	0.874277	0.977034
kegg	module	M00038	arthritis	moderate	RA	45	93	0.2523	0.2577	0.762129	0.941092
kegg	module	M00038	arthritis	high	RA	70	93	0.2759	0.2577	0.256686	0.738635
kegg	module	M00039	arthritis	moderate	RA	45	93	0.0321	0.0208	0.147276	0.659556
kegg	module	M00039	arthritis	high	RA	70	93	0.0227	0.0208	0.737674	0.932835
kegg	module	M00040	arthritis	moderate	RA	45	93	0.1025	0.1171	0.408783	0.799159
kegg	module	M00040	arthritis	high	RA	70	93	0.0793	0.1171	0.006179	0.235817
kegg	module	M00042	arthritis	moderate	RA	45	93	0.0086	0.0071	0.719431	0.931699
kegg	module	M00042	arthritis	high	RA	70	93	0.0068	0.0071	0.936296	0.987470
kegg	module	M00044	arthritis	moderate	RA	45	93	0.0319	0.0240	0.150559	0.659556
kegg	module	M00044	arthritis	high	RA	70	93	0.0230	0.0240	0.812067	0.956128
kegg	module	M00045	arthritis	moderate	RA	45	93	1.2091	1.0546	0.106844	0.582587
kegg	module	M00045	arthritis	high	RA	70	93	1.1924	1.0546	0.098759	0.582587
kegg	module	M00046	arthritis	moderate	RA	45	93	0.1983	0.1754	0.278185	0.742071
kegg	module	M00046	arthritis	high	RA	70	93	0.2020	0.1754	0.151695	0.659556
kegg	module	M00047	arthritis	moderate	RA	45	93	0.0050	0.0031	0.068908	0.568635
kegg	module	M00047	arthritis	high	RA	70	93	0.0052	0.0031	0.023535	0.392930
kegg	module	M00048	arthritis	moderate	RA	45	93	10.4474	10.3581	0.663561	0.906624
kegg	module	M00048	arthritis	high	RA	70	93	10.7560	10.3581	0.027960	0.434848
kegg	module	M00049	arthritis	moderate	RA	45	93	4.7050	4.6762	0.643679	0.897876
kegg	module	M00049	arthritis	high	RA	70	93	4.7021	4.6762	0.632933	0.891748
kegg	module	M00050	arthritis	moderate	RA	45	93	5.1752	5.0111	0.033971	0.455832
kegg	module	M00050	arthritis	high	RA	70	93	5.1291	5.0111	0.079510	0.568635
kegg	module	M00051	arthritis	moderate	RA	45	93	9.1566	8.9908	0.322048	0.745720
kegg	module	M00051	arthritis	high	RA	70	93	9.3870	8.9908	0.007395	0.263357
kegg	module	M00052	arthritis	moderate	RA	45	93	4.2768	4.2142	0.475365	0.839543
kegg	module	M00052	arthritis	high	RA	70	93	4.1356	4.2142	0.295427	0.745470
kegg	module	M00053	arthritis	moderate	RA	45	93	6.0177	5.9653	0.857973	0.974389
kegg	module	M00053	arthritis	high	RA	70	93	5.9423	5.9653	0.927837	0.986272
kegg	module	M00055	arthritis	moderate	RA	45	93	0.1004	0.0903	0.355333	0.758289
kegg	module	M00055	arthritis	high	RA	70	93	0.0944	0.0903	0.652919	0.906624
kegg	module	M00056	arthritis	moderate	RA	45	93	0.0001	0.0004	0.021087	0.392930
kegg	module	M00056	arthritis	high	RA	70	93	0.0003	0.0004	0.667720	0.906624
kegg	module	M00057	arthritis	moderate	RA	45	93	0.0001	0.0004	0.250067	0.738049
kegg	module	M00057	arthritis	high	RA	70	93	0.0003	0.0004	0.912113	0.985876
kegg	module	M00060	arthritis	moderate	RA	45	93	2.9232	3.2317	0.236245	0.736854
kegg	module	M00060	arthritis	high	RA	70	93	3.1323	3.2317	0.664709	0.906624
kegg	module	M00061	arthritis	moderate	RA	45	93	2.9252	2.9724	0.746994	0.933933
kegg	module	M00061	arthritis	high	RA	70	93	3.0285	2.9724	0.662541	0.906624
kegg	module	M00063	arthritis	moderate	RA	45	93	1.1166	1.2144	0.274986	0.740320
kegg	module	M00063	arthritis	high	RA	70	93	1.1537	1.2144	0.438742	0.816374
kegg	module	M00064	arthritis	moderate	RA	45	93	0.6281	0.6713	0.490757	0.841511
kegg	module	M00064	arthritis	high	RA	70	93	0.5858	0.6713	0.106548	0.582587
kegg	module	M00065	arthritis	moderate	RA	45	93	0.0497	0.0495	0.976923	0.997994
kegg	module	M00065	arthritis	high	RA	70	93	0.0480	0.0495	0.851851	0.972595
kegg	module	M00066	arthritis	moderate	RA	45	93	0.0023	0.0027	0.701712	0.925549
kegg	module	M00066	arthritis	high	RA	70	93	0.0024	0.0027	0.727396	0.931699
kegg	module	M00072	arthritis	moderate	RA	45	93	0.0036	0.0047	0.462979	0.831766
kegg	module	M00072	arthritis	high	RA	70	93	0.0053	0.0047	0.681218	0.912879
kegg	module	M00073	arthritis	moderate	RA	45	93	0.0020	0.0046	0.048936	0.508777
kegg	module	M00073	arthritis	high	RA	70	93	0.0042	0.0046	0.817199	0.958920
kegg	module	M00074	arthritis	moderate	RA	45	93	0.0137	0.0137	0.999043	0.999871
kegg	module	M00074	arthritis	high	RA	70	93	0.0184	0.0137	0.185070	0.696183
kegg	module	M00075	arthritis	moderate	RA	45	93	0.0113	0.0102	0.744301	0.933933
kegg	module	M00075	arthritis	high	RA	70	93	0.0052	0.0102	0.021658	0.392930
kegg	module	M00076	arthritis	moderate	RA	45	93	1.1350	1.1581	0.808759	0.955472
kegg	module	M00076	arthritis	high	RA	70	93	1.2211	1.1581	0.466638	0.835459
kegg	module	M00077	arthritis	moderate	RA	45	93	0.9700	0.9787	0.908436	0.985876
kegg	module	M00077	arthritis	high	RA	70	93	1.0419	0.9787	0.352662	0.758107
kegg	module	M00078	arthritis	moderate	RA	45	93	1.4958	1.5585	0.662272	0.906624
kegg	module	M00078	arthritis	high	RA	70	93	1.6141	1.5585	0.668042	0.906624
kegg	module	M00079	arthritis	moderate	RA	45	93	3.0140	2.9263	0.739894	0.933933
kegg	module	M00079	arthritis	high	RA	70	93	3.1896	2.9263	0.266830	0.738635
kegg	module	M00080	arthritis	moderate	RA	45	93	0.9848	1.0763	0.283869	0.742071
kegg	module	M00080	arthritis	high	RA	70	93	0.9734	1.0763	0.164440	0.666826
kegg	module	M00081	arthritis	moderate	RA	45	93	3.4614	3.6412	0.592930	0.873312
kegg	module	M00081	arthritis	high	RA	70	93	3.8245	3.6412	0.551701	0.859792
kegg	module	M00082	arthritis	moderate	RA	45	93	3.7355	3.5728	0.230697	0.736854
kegg	module	M00082	arthritis	high	RA	70	93	3.6450	3.5728	0.539531	0.858902
kegg	module	M00083	arthritis	moderate	RA	45	93	6.9668	6.8927	0.725953	0.931699
kegg	module	M00083	arthritis	high	RA	70	93	7.0106	6.8927	0.523128	0.847744
kegg	module	M00085	arthritis	moderate	RA	45	93	0.0000	0.0000	0.914883	0.985876
kegg	module	M00085	arthritis	high	RA	70	93	0.0001	0.0000	0.167853	0.666826
kegg	module	M00086	arthritis	moderate	RA	45	93	1.9788	2.1440	0.098690	0.582587
kegg	module	M00086	arthritis	high	RA	70	93	2.1317	2.1440	0.888875	0.981152
kegg	module	M00087	arthritis	moderate	RA	45	93	0.3251	0.2938	0.548470	0.859792
kegg	module	M00087	arthritis	high	RA	70	93	0.2705	0.2938	0.575243	0.870092
kegg	module	M00088	arthritis	moderate	RA	45	93	0.5566	0.5062	0.107348	0.582587
kegg	module	M00088	arthritis	high	RA	70	93	0.5049	0.5062	0.960460	0.993836
kegg	module	M00089	arthritis	moderate	RA	45	93	2.6797	2.4830	0.020327	0.392930
kegg	module	M00089	arthritis	high	RA	70	93	2.4959	2.4830	0.858975	0.974389
kegg	module	M00090	arthritis	moderate	RA	45	93	0.1781	0.2136	0.145871	0.659556
kegg	module	M00090	arthritis	high	RA	70	93	0.2114	0.2136	0.923512	0.986272
kegg	module	M00091	arthritis	moderate	RA	45	93	0.0230	0.0202	0.450596	0.824584
kegg	module	M00091	arthritis	high	RA	70	93	0.0216	0.0202	0.660085	0.906624
kegg	module	M00092	arthritis	moderate	RA	45	93	0.0055	0.0113	0.242374	0.736854
kegg	module	M00092	arthritis	high	RA	70	93	0.0078	0.0113	0.480103	0.841511
kegg	module	M00093	arthritis	moderate	RA	45	93	1.9281	1.9420	0.830615	0.966414
kegg	module	M00093	arthritis	high	RA	70	93	1.9617	1.9420	0.729749	0.931861
kegg	module	M00094	arthritis	moderate	RA	45	93	0.0083	0.0127	0.293493	0.745470
kegg	module	M00094	arthritis	high	RA	70	93	0.0080	0.0127	0.191601	0.710493
kegg	module	M00095	arthritis	moderate	RA	45	93	0.5848	0.5306	0.149483	0.659556
kegg	module	M00095	arthritis	high	RA	70	93	0.5361	0.5306	0.859370	0.974389
kegg	module	M00096	arthritis	moderate	RA	45	93	6.5706	6.5897	0.897189	0.982007
kegg	module	M00096	arthritis	high	RA	70	93	6.7706	6.5897	0.167977	0.666826
kegg	module	M00097	arthritis	moderate	RA	45	93	0.0249	0.0177	0.205515	0.725551
kegg	module	M00097	arthritis	high	RA	70	93	0.0224	0.0177	0.316407	0.745720
kegg	module	M00098	arthritis	moderate	RA	45	93	0.2453	0.2750	0.200485	0.722153
kegg	module	M00098	arthritis	high	RA	70	93	0.2747	0.2750	0.987260	0.999871
kegg	module	M00099	arthritis	moderate	RA	45	93	0.0083	0.0127	0.293493	0.745470
kegg	module	M00099	arthritis	high	RA	70	93	0.0080	0.0127	0.191601	0.710493
kegg	module	M00101	arthritis	moderate	RA	45	93	0.0058	0.0067	0.736054	0.932835
kegg	module	M00101	arthritis	high	RA	70	93	0.0067	0.0067	0.998877	0.999871
kegg	module	M00102	arthritis	moderate	RA	45	93	0.0058	0.0023	0.045447	0.494446
kegg	module	M00102	arthritis	high	RA	70	93	0.0025	0.0023	0.864451	0.975482
kegg	module	M00104	arthritis	moderate	RA	45	93	0.0846	0.0781	0.587395	0.873312
kegg	module	M00104	arthritis	high	RA	70	93	0.0765	0.0781	0.866887	0.975482
kegg	module	M00107	arthritis	moderate	RA	45	93	0.1240	0.1435	0.350642	0.758107
kegg	module	M00107	arthritis	high	RA	70	93	0.1669	0.1435	0.271323	0.738635
kegg	module	M00109	arthritis	moderate	RA	45	93	0.0002	0.0008	0.140201	0.658062
kegg	module	M00109	arthritis	high	RA	70	93	0.0003	0.0008	0.174854	0.679842
kegg	module	M00110	arthritis	moderate	RA	45	93	0.1240	0.1435	0.350642	0.758107
kegg	module	M00110	arthritis	high	RA	70	93	0.1669	0.1435	0.271323	0.738635
kegg	module	M00112	arthritis	moderate	RA	45	93	0.0076	0.0086	0.607739	0.874675
kegg	module	M00112	arthritis	high	RA	70	93	0.0098	0.0086	0.549756	0.859792
kegg	module	M00113	arthritis	moderate	RA	45	93	0.0661	0.0452	0.129761	0.628890
kegg	module	M00113	arthritis	high	RA	70	93	0.0478	0.0452	0.796919	0.948791
kegg	module	M00114	arthritis	moderate	RA	45	93	4.8942	4.9980	0.561103	0.860958
kegg	module	M00114	arthritis	high	RA	70	93	5.0675	4.9980	0.660711	0.906624
kegg	module	M00115	arthritis	moderate	RA	45	93	4.4097	4.3121	0.227805	0.736854
kegg	module	M00115	arthritis	high	RA	70	93	4.3792	4.3121	0.340569	0.755276
kegg	module	M00116	arthritis	moderate	RA	45	93	2.4033	2.4485	0.799223	0.948791
kegg	module	M00116	arthritis	high	RA	70	93	2.5533	2.4485	0.511808	0.847312
kegg	module	M00117	arthritis	moderate	RA	45	93	1.6879	1.5411	0.086787	0.572818
kegg	module	M00117	arthritis	high	RA	70	93	1.5859	1.5411	0.534687	0.855828
kegg	module	M00118	arthritis	moderate	RA	45	93	0.1521	0.1182	0.108099	0.583625
kegg	module	M00118	arthritis	high	RA	70	93	0.1082	0.1182	0.520020	0.847312
kegg	module	M00119	arthritis	moderate	RA	45	93	3.3395	3.2962	0.638007	0.893553
kegg	module	M00119	arthritis	high	RA	70	93	3.3240	3.2962	0.728679	0.931699
kegg	module	M00120	arthritis	moderate	RA	45	93	3.6303	3.5861	0.427672	0.809309
kegg	module	M00120	arthritis	high	RA	70	93	3.6760	3.5861	0.065942	0.558634
kegg	module	M00121	arthritis	moderate	RA	45	93	5.5084	5.4855	0.887375	0.980536
kegg	module	M00121	arthritis	high	RA	70	93	5.2583	5.4855	0.100793	0.582587
kegg	module	M00122	arthritis	moderate	RA	45	93	4.2174	4.0888	0.421486	0.802903
kegg	module	M00122	arthritis	high	RA	70	93	3.9664	4.0888	0.374521	0.760691
kegg	module	M00123	arthritis	moderate	RA	45	93	1.9416	2.0417	0.365775	0.758980
kegg	module	M00123	arthritis	high	RA	70	93	1.9912	2.0417	0.603956	0.873328
kegg	module	M00124	arthritis	moderate	RA	45	93	2.1399	2.0901	0.602092	0.873328
kegg	module	M00124	arthritis	high	RA	70	93	2.1810	2.0901	0.279482	0.742071
kegg	module	M00125	arthritis	moderate	RA	45	93	3.6344	3.7162	0.540070	0.858902
kegg	module	M00125	arthritis	high	RA	70	93	3.6536	3.7162	0.590452	0.873312
kegg	module	M00126	arthritis	moderate	RA	45	93	5.5197	5.5390	0.923218	0.986272
kegg	module	M00126	arthritis	high	RA	70	93	5.7023	5.5390	0.354060	0.758289
kegg	module	M00127	arthritis	moderate	RA	45	93	3.8340	3.9773	0.318825	0.745720
kegg	module	M00127	arthritis	high	RA	70	93	3.9504	3.9773	0.830536	0.966414
kegg	module	M00128	arthritis	moderate	RA	45	93	0.0282	0.0228	0.461674	0.830854
kegg	module	M00128	arthritis	high	RA	70	93	0.0197	0.0228	0.568327	0.864521
kegg	module	M00129	arthritis	moderate	RA	45	93	2.0959	2.1212	0.762267	0.941092
kegg	module	M00129	arthritis	high	RA	70	93	2.1614	2.1212	0.583248	0.873312
kegg	module	M00130	arthritis	moderate	RA	45	93	0.0006	0.0019	0.149164	0.659556
kegg	module	M00130	arthritis	high	RA	70	93	0.0013	0.0019	0.543202	0.858902
kegg	module	M00131	arthritis	moderate	RA	45	93	0.4121	0.3898	0.482657	0.841511
kegg	module	M00131	arthritis	high	RA	70	93	0.4088	0.3898	0.491868	0.841511
kegg	module	M00133	arthritis	moderate	RA	45	93	1.6833	1.6108	0.256479	0.738635
kegg	module	M00133	arthritis	high	RA	70	93	1.5625	1.6108	0.368755	0.758980
kegg	module	M00134	arthritis	moderate	RA	45	93	0.2204	0.2625	0.144286	0.659556
kegg	module	M00134	arthritis	high	RA	70	93	0.1921	0.2625	0.002992	0.155881
kegg	module	M00135	arthritis	moderate	RA	45	93	0.6919	0.6598	0.256327	0.738635
kegg	module	M00135	arthritis	high	RA	70	93	0.6906	0.6598	0.210646	0.725551
kegg	module	M00136	arthritis	moderate	RA	45	93	0.0734	0.0524	0.339812	0.755276
kegg	module	M00136	arthritis	high	RA	70	93	0.0524	0.0524	0.999511	0.999871
kegg	module	M00140	arthritis	moderate	RA	45	93	2.8380	2.8081	0.331517	0.752593
kegg	module	M00140	arthritis	high	RA	70	93	2.8560	2.8081	0.075008	0.568635
kegg	module	M00141	arthritis	moderate	RA	45	93	0.9632	0.9683	0.788223	0.945967
kegg	module	M00141	arthritis	high	RA	70	93	0.9627	0.9683	0.737626	0.932835
kegg	module	M00142	arthritis	moderate	RA	45	93	0.0000	0.0007	0.058050	0.521453
kegg	module	M00142	arthritis	high	RA	70	93	0.0008	0.0007	0.869505	0.976319
kegg	module	M00143	arthritis	moderate	RA	45	93	0.0001	0.0007	0.099088	0.582587
kegg	module	M00143	arthritis	high	RA	70	93	0.0011	0.0007	0.589560	0.873312
kegg	module	M00144	arthritis	moderate	RA	45	93	4.3924	4.3468	0.874872	0.977034
kegg	module	M00144	arthritis	high	RA	70	93	4.7684	4.3468	0.102250	0.582587
kegg	module	M00145	arthritis	moderate	RA	45	93	0.0036	0.0046	0.493931	0.841511
kegg	module	M00145	arthritis	high	RA	70	93	0.0080	0.0046	0.080215	0.568635
kegg	module	M00146	arthritis	moderate	RA	45	93	0.0000	0.0001	0.381983	0.763645
kegg	module	M00146	arthritis	high	RA	70	93	0.0002	0.0001	0.368190	0.758980
kegg	module	M00147	arthritis	moderate	RA	45	93	0.0000	0.0000	0.906896	0.985387
kegg	module	M00147	arthritis	high	RA	70	93	0.0001	0.0000	0.492065	0.841511
kegg	module	M00148	arthritis	moderate	RA	45	93	0.0000	0.0002	0.053024	0.511515
kegg	module	M00148	arthritis	high	RA	70	93	0.0007	0.0002	0.126463	0.623581
kegg	module	M00149	arthritis	moderate	RA	45	93	1.3856	1.4603	0.491525	0.841511
kegg	module	M00149	arthritis	high	RA	70	93	1.5422	1.4603	0.407204	0.797568
kegg	module	M00150	arthritis	moderate	RA	45	93	1.0826	0.9779	0.210770	0.725551
kegg	module	M00150	arthritis	high	RA	70	93	1.0636	0.9779	0.235227	0.736854
kegg	module	M00151	arthritis	moderate	RA	45	93	0.0031	0.0027	0.846662	0.972595
kegg	module	M00151	arthritis	high	RA	70	93	0.0041	0.0027	0.451068	0.824584
kegg	module	M00152	arthritis	moderate	RA	45	93	0.0031	0.0027	0.846662	0.972595
kegg	module	M00152	arthritis	high	RA	70	93	0.0041	0.0027	0.451068	0.824584
kegg	module	M00153	arthritis	moderate	RA	45	93	0.7237	0.7394	0.813918	0.957227
kegg	module	M00153	arthritis	high	RA	70	93	0.7683	0.7394	0.627082	0.890217
kegg	module	M00154	arthritis	moderate	RA	45	93	0.0014	0.0005	0.038876	0.494005
kegg	module	M00154	arthritis	high	RA	70	93	0.0006	0.0005	0.722240	0.931699
kegg	module	M00155	arthritis	moderate	RA	45	93	0.0004	0.0005	0.459498	0.829875
kegg	module	M00155	arthritis	high	RA	70	93	0.0006	0.0005	0.528276	0.849481
kegg	module	M00156	arthritis	moderate	RA	45	93	0.0062	0.0045	0.520946	0.847312
kegg	module	M00156	arthritis	high	RA	70	93	0.0044	0.0045	0.934737	0.987470
kegg	module	M00157	arthritis	moderate	RA	45	93	8.3368	7.9821	0.184845	0.696183
kegg	module	M00157	arthritis	high	RA	70	93	8.0090	7.9821	0.905975	0.985387
kegg	module	M00158	arthritis	moderate	RA	45	93	0.0001	0.0001	0.768858	0.942999
kegg	module	M00158	arthritis	high	RA	70	93	0.0001	0.0001	0.972951	0.997414
kegg	module	M00159	arthritis	moderate	RA	45	93	4.2216	3.7917	0.090405	0.582587
kegg	module	M00159	arthritis	high	RA	70	93	4.3436	3.7917	0.014118	0.350074
kegg	module	M00160	arthritis	moderate	RA	45	93	0.0000	0.0006	0.014378	0.350074
kegg	module	M00160	arthritis	high	RA	70	93	0.0020	0.0006	0.273940	0.740320
kegg	module	M00161	arthritis	moderate	RA	45	93	0.0021	0.0018	0.863129	0.975482
kegg	module	M00161	arthritis	high	RA	70	93	0.0069	0.0018	0.018015	0.377126
kegg	module	M00162	arthritis	moderate	RA	45	93	0.0013	0.0010	0.756328	0.939325
kegg	module	M00162	arthritis	high	RA	70	93	0.0034	0.0010	0.023094	0.392930
kegg	module	M00163	arthritis	moderate	RA	45	93	0.0011	0.0012	0.852188	0.972595
kegg	module	M00163	arthritis	high	RA	70	93	0.0033	0.0012	0.031632	0.443810
kegg	module	M00165	arthritis	moderate	RA	45	93	8.4480	8.1057	0.042356	0.494446
kegg	module	M00165	arthritis	high	RA	70	93	8.2521	8.1057	0.311436	0.745720
kegg	module	M00166	arthritis	moderate	RA	45	93	2.2429	2.1839	0.044971	0.494446
kegg	module	M00166	arthritis	high	RA	70	93	2.2562	2.1839	0.005083	0.220193
kegg	module	M00167	arthritis	moderate	RA	45	93	6.2052	5.9218	0.077944	0.568635
kegg	module	M00167	arthritis	high	RA	70	93	5.9959	5.9218	0.588912	0.873312
kegg	module	M00168	arthritis	moderate	RA	45	93	0.6246	0.6252	0.990639	0.999871
kegg	module	M00168	arthritis	high	RA	70	93	0.6660	0.6252	0.366835	0.758980
kegg	module	M00169	arthritis	moderate	RA	45	93	1.4724	1.4442	0.496669	0.841511
kegg	module	M00169	arthritis	high	RA	70	93	1.5741	1.4442	0.000480	0.050035
kegg	module	M00170	arthritis	moderate	RA	45	93	1.0513	1.0337	0.553198	0.859792
kegg	module	M00170	arthritis	high	RA	70	93	1.0784	1.0337	0.086857	0.572818
kegg	module	M00171	arthritis	moderate	RA	45	93	1.7662	1.7364	0.576222	0.870178
kegg	module	M00171	arthritis	high	RA	70	93	1.8704	1.7364	0.005283	0.220193
kegg	module	M00172	arthritis	moderate	RA	45	93	1.5541	1.5162	0.311408	0.745720
kegg	module	M00172	arthritis	high	RA	70	93	1.6469	1.5162	0.000129	0.019154
kegg	module	M00173	arthritis	moderate	RA	45	93	12.9764	12.9497	0.949020	0.992725
kegg	module	M00173	arthritis	high	RA	70	93	13.6170	12.9497	0.072158	0.568635
kegg	module	M00175	arthritis	moderate	RA	45	93	0.2561	0.2423	0.661922	0.906624
kegg	module	M00175	arthritis	high	RA	70	93	0.2324	0.2423	0.703665	0.925819
kegg	module	M00176	arthritis	moderate	RA	45	93	1.8763	1.9171	0.720291	0.931699
kegg	module	M00176	arthritis	high	RA	70	93	1.8852	1.9171	0.748596	0.933933
kegg	module	M00177	arthritis	moderate	RA	45	93	0.0898	0.1331	0.031944	0.443810
kegg	module	M00177	arthritis	high	RA	70	93	0.1192	0.1331	0.488198	0.841511
kegg	module	M00178	arthritis	moderate	RA	45	93	46.9142	46.9991	0.696061	0.920426
kegg	module	M00178	arthritis	high	RA	70	93	46.7641	46.9991	0.214763	0.725551
kegg	module	M00179	arthritis	moderate	RA	45	93	29.9687	30.0630	0.222417	0.729256
kegg	module	M00179	arthritis	high	RA	70	93	29.9527	30.0630	0.101999	0.582587
kegg	module	M00180	arthritis	moderate	RA	45	93	0.0001	0.0002	0.438594	0.816374
kegg	module	M00180	arthritis	high	RA	70	93	0.0008	0.0002	0.129152	0.628862
kegg	module	M00181	arthritis	moderate	RA	45	93	0.0000	0.0002	0.659027	0.906624
kegg	module	M00181	arthritis	high	RA	70	93	0.0010	0.0002	0.152928	0.659556
kegg	module	M00182	arthritis	moderate	RA	45	93	0.0000	0.0003	0.079119	0.568635
kegg	module	M00182	arthritis	high	RA	70	93	0.0011	0.0003	0.143748	0.659556
kegg	module	M00183	arthritis	moderate	RA	45	93	4.4213	4.3458	0.089859	0.582587
kegg	module	M00183	arthritis	high	RA	70	93	4.3407	4.3458	0.894843	0.981616
kegg	module	M00184	arthritis	moderate	RA	45	93	0.0012	0.0105	0.012492	0.342532
kegg	module	M00184	arthritis	high	RA	70	93	0.0155	0.0105	0.552338	0.859792
kegg	module	M00185	arthritis	moderate	RA	45	93	0.9540	0.8465	0.206851	0.725551
kegg	module	M00185	arthritis	high	RA	70	93	0.8464	0.8465	0.998500	0.999871
kegg	module	M00186	arthritis	moderate	RA	45	93	0.0301	0.0274	0.488376	0.841511
kegg	module	M00186	arthritis	high	RA	70	93	0.0315	0.0274	0.243395	0.736854
kegg	module	M00188	arthritis	moderate	RA	45	93	2.8075	2.6589	0.382555	0.763645
kegg	module	M00188	arthritis	high	RA	70	93	2.6327	2.6589	0.855225	0.973929
kegg	module	M00189	arthritis	moderate	RA	45	93	1.2340	1.1831	0.473544	0.837747
kegg	module	M00189	arthritis	high	RA	70	93	1.1756	1.1831	0.900615	0.983691
kegg	module	M00190	arthritis	moderate	RA	45	93	1.0208	1.0931	0.504220	0.844192
kegg	module	M00190	arthritis	high	RA	70	93	1.0475	1.0931	0.633083	0.891748
kegg	module	M00191	arthritis	moderate	RA	45	93	0.0813	0.0647	0.435505	0.813300
kegg	module	M00191	arthritis	high	RA	70	93	0.0563	0.0647	0.585608	0.873312
kegg	module	M00192	arthritis	moderate	RA	45	93	0.0803	0.0623	0.320943	0.745720
kegg	module	M00192	arthritis	high	RA	70	93	0.0595	0.0623	0.836553	0.970152
kegg	module	M00193	arthritis	moderate	RA	45	93	0.2974	0.2702	0.520059	0.847312
kegg	module	M00193	arthritis	high	RA	70	93	0.2604	0.2702	0.774706	0.945031
kegg	module	M00194	arthritis	moderate	RA	45	93	2.4150	2.2509	0.337625	0.755276
kegg	module	M00194	arthritis	high	RA	70	93	2.2627	2.2509	0.935673	0.987470
kegg	module	M00196	arthritis	moderate	RA	45	93	2.6120	2.3391	0.120277	0.608391
kegg	module	M00196	arthritis	high	RA	70	93	2.4915	2.3391	0.311636	0.745720
kegg	module	M00197	arthritis	moderate	RA	45	93	0.8284	0.7794	0.381454	0.763645
kegg	module	M00197	arthritis	high	RA	70	93	0.8338	0.7794	0.267397	0.738635
kegg	module	M00198	arthritis	moderate	RA	45	93	0.5492	0.5309	0.810303	0.955725
kegg	module	M00198	arthritis	high	RA	70	93	0.5928	0.5309	0.370021	0.758980
kegg	module	M00199	arthritis	moderate	RA	45	93	1.1262	0.9616	0.080118	0.568635
kegg	module	M00199	arthritis	high	RA	70	93	1.0534	0.9616	0.245930	0.736854
kegg	module	M00200	arthritis	moderate	RA	45	93	0.7861	0.7347	0.274609	0.740320
kegg	module	M00200	arthritis	high	RA	70	93	0.7765	0.7347	0.308163	0.745720
kegg	module	M00201	arthritis	moderate	RA	45	93	0.7442	0.7047	0.376566	0.760691
kegg	module	M00201	arthritis	high	RA	70	93	0.7467	0.7047	0.282619	0.742071
kegg	module	M00202	arthritis	moderate	RA	45	93	0.6107	0.5830	0.673915	0.910791
kegg	module	M00202	arthritis	high	RA	70	93	0.5754	0.5830	0.891868	0.981616
kegg	module	M00204	arthritis	moderate	RA	45	93	0.0414	0.0292	0.292898	0.745470
kegg	module	M00204	arthritis	high	RA	70	93	0.0278	0.0292	0.865993	0.975482
kegg	module	M00205	arthritis	moderate	RA	45	93	0.2622	0.2079	0.022615	0.392930
kegg	module	M00205	arthritis	high	RA	70	93	0.2176	0.2079	0.604947	0.873328
kegg	module	M00206	arthritis	moderate	RA	45	93	0.7462	0.7053	0.361580	0.758980
kegg	module	M00206	arthritis	high	RA	70	93	0.7539	0.7053	0.215600	0.725551
kegg	module	M00207	arthritis	moderate	RA	45	93	12.5816	11.0274	0.053508	0.511515
kegg	module	M00207	arthritis	high	RA	70	93	11.8234	11.0274	0.247504	0.736854
kegg	module	M00208	arthritis	moderate	RA	45	93	0.4089	0.3655	0.416741	0.801587
kegg	module	M00208	arthritis	high	RA	70	93	0.3792	0.3655	0.758760	0.940104
kegg	module	M00209	arthritis	moderate	RA	45	93	0.3526	0.2785	0.094827	0.582587
kegg	module	M00209	arthritis	high	RA	70	93	0.3013	0.2785	0.521887	0.847312
kegg	module	M00210	arthritis	moderate	RA	45	93	1.1559	1.2675	0.274048	0.740320
kegg	module	M00210	arthritis	high	RA	70	93	1.1846	1.2675	0.352248	0.758107
kegg	module	M00211	arthritis	moderate	RA	45	93	0.3026	0.2900	0.726473	0.931699
kegg	module	M00211	arthritis	high	RA	70	93	0.3203	0.2900	0.350275	0.758107
kegg	module	M00212	arthritis	moderate	RA	45	93	2.8241	2.4739	0.176017	0.681819
kegg	module	M00212	arthritis	high	RA	70	93	2.7022	2.4739	0.300240	0.745470
kegg	module	M00213	arthritis	moderate	RA	45	93	0.0809	0.0532	0.119557	0.608391
kegg	module	M00213	arthritis	high	RA	70	93	0.0607	0.0532	0.572305	0.869303
kegg	module	M00214	arthritis	moderate	RA	45	93	1.3678	1.2377	0.124551	0.620968
kegg	module	M00214	arthritis	high	RA	70	93	1.2689	1.2377	0.665694	0.906624
kegg	module	M00215	arthritis	moderate	RA	45	93	0.1528	0.1086	0.063560	0.551246
kegg	module	M00215	arthritis	high	RA	70	93	0.1346	0.1086	0.180316	0.690771
kegg	module	M00216	arthritis	moderate	RA	45	93	0.2027	0.1444	0.021652	0.392930
kegg	module	M00216	arthritis	high	RA	70	93	0.2019	0.1444	0.009340	0.290166
kegg	module	M00217	arthritis	moderate	RA	45	93	0.0751	0.0695	0.726862	0.931699
kegg	module	M00217	arthritis	high	RA	70	93	0.0737	0.0695	0.758422	0.940104
kegg	module	M00218	arthritis	moderate	RA	45	93	0.0011	0.0031	0.221488	0.729256
kegg	module	M00218	arthritis	high	RA	70	93	0.0010	0.0031	0.104672	0.582587
kegg	module	M00219	arthritis	moderate	RA	45	93	0.1250	0.1111	0.673805	0.910791
kegg	module	M00219	arthritis	high	RA	70	93	0.1055	0.1111	0.831707	0.966414
kegg	module	M00220	arthritis	moderate	RA	45	93	0.1123	0.0946	0.444488	0.821200
kegg	module	M00220	arthritis	high	RA	70	93	0.0964	0.0946	0.920928	0.986272
kegg	module	M00221	arthritis	moderate	RA	45	93	3.2332	2.7533	0.022296	0.392930
kegg	module	M00221	arthritis	high	RA	70	93	3.0612	2.7533	0.083998	0.568635
kegg	module	M00222	arthritis	moderate	RA	45	93	3.8011	3.7313	0.481085	0.841511
kegg	module	M00222	arthritis	high	RA	70	93	3.7954	3.7313	0.458307	0.829875
kegg	module	M00223	arthritis	moderate	RA	45	93	0.4804	0.3926	0.043152	0.494446
kegg	module	M00223	arthritis	high	RA	70	93	0.4744	0.3926	0.029635	0.442329
kegg	module	M00225	arthritis	moderate	RA	45	93	0.1078	0.0746	0.251447	0.738049
kegg	module	M00225	arthritis	high	RA	70	93	0.0722	0.0746	0.905799	0.985387
kegg	module	M00226	arthritis	moderate	RA	45	93	0.0970	0.0660	0.209460	0.725551
kegg	module	M00226	arthritis	high	RA	70	93	0.0656	0.0660	0.982449	0.999719
kegg	module	M00227	arthritis	moderate	RA	45	93	0.2069	0.2232	0.636859	0.893484
kegg	module	M00227	arthritis	high	RA	70	93	0.1547	0.2232	0.009374	0.290166
kegg	module	M00228	arthritis	moderate	RA	45	93	0.5814	0.6092	0.555230	0.859792
kegg	module	M00228	arthritis	high	RA	70	93	0.5937	0.6092	0.709029	0.928152
kegg	module	M00229	arthritis	moderate	RA	45	93	0.1254	0.0912	0.301655	0.745470
kegg	module	M00229	arthritis	high	RA	70	93	0.0850	0.0912	0.791634	0.945967
kegg	module	M00230	arthritis	moderate	RA	45	93	0.1073	0.0817	0.296273	0.745470
kegg	module	M00230	arthritis	high	RA	70	93	0.0759	0.0817	0.745049	0.933933
kegg	module	M00231	arthritis	moderate	RA	45	93	0.0079	0.0007	0.001399	0.097173
kegg	module	M00231	arthritis	high	RA	70	93	0.0028	0.0007	0.045554	0.494446
kegg	module	M00232	arthritis	moderate	RA	45	93	0.0971	0.0726	0.165500	0.666826
kegg	module	M00232	arthritis	high	RA	70	93	0.0860	0.0726	0.352720	0.758107
kegg	module	M00233	arthritis	moderate	RA	45	93	0.0814	0.0875	0.741573	0.933933
kegg	module	M00233	arthritis	high	RA	70	93	0.0945	0.0875	0.687258	0.914588
kegg	module	M00234	arthritis	moderate	RA	45	93	0.3155	0.2711	0.055799	0.512176
kegg	module	M00234	arthritis	high	RA	70	93	0.2903	0.2711	0.321226	0.745720
kegg	module	M00235	arthritis	moderate	RA	45	93	0.0004	0.0005	0.592073	0.873312
kegg	module	M00235	arthritis	high	RA	70	93	0.0001	0.0005	0.001335	0.097173
kegg	module	M00236	arthritis	moderate	RA	45	93	5.8978	5.6841	0.339247	0.755276
kegg	module	M00236	arthritis	high	RA	70	93	5.7116	5.6841	0.887102	0.980536
kegg	module	M00237	arthritis	moderate	RA	45	93	3.3672	3.1354	0.258363	0.738635
kegg	module	M00237	arthritis	high	RA	70	93	3.3410	3.1354	0.248605	0.738025
kegg	module	M00238	arthritis	moderate	RA	45	93	1.6681	1.5693	0.316459	0.745720
kegg	module	M00238	arthritis	high	RA	70	93	1.5385	1.5693	0.708098	0.928152
kegg	module	M00239	arthritis	moderate	RA	45	93	8.3505	7.6517	0.156146	0.659556
kegg	module	M00239	arthritis	high	RA	70	93	7.9551	7.6517	0.471373	0.837747
kegg	module	M00240	arthritis	moderate	RA	45	93	5.0277	4.8467	0.371461	0.760436
kegg	module	M00240	arthritis	high	RA	70	93	4.8101	4.8467	0.831933	0.966414
kegg	module	M00241	arthritis	moderate	RA	45	93	0.0612	0.0429	0.250224	0.738049
kegg	module	M00241	arthritis	high	RA	70	93	0.0426	0.0429	0.979435	0.998602
kegg	module	M00242	arthritis	moderate	RA	45	93	2.0095	2.0253	0.790206	0.945967
kegg	module	M00242	arthritis	high	RA	70	93	2.0296	2.0253	0.933765	0.987470
kegg	module	M00243	arthritis	moderate	RA	45	93	0.0321	0.0219	0.183259	0.694384
kegg	module	M00243	arthritis	high	RA	70	93	0.0329	0.0219	0.104667	0.582587
kegg	module	M00244	arthritis	moderate	RA	45	93	0.2523	0.2860	0.393905	0.777366
kegg	module	M00244	arthritis	high	RA	70	93	0.3299	0.2860	0.264641	0.738635
kegg	module	M00245	arthritis	moderate	RA	45	93	4.1121	3.8143	0.149382	0.659556
kegg	module	M00245	arthritis	high	RA	70	93	3.8143	3.8143	0.999871	0.999871
kegg	module	M00246	arthritis	moderate	RA	45	93	4.1237	3.8309	0.156114	0.659556
kegg	module	M00246	arthritis	high	RA	70	93	3.8280	3.8309	0.986987	0.999871
kegg	module	M00247	arthritis	moderate	RA	45	93	2.6122	2.4002	0.119062	0.608391
kegg	module	M00247	arthritis	high	RA	70	93	2.4968	2.4002	0.411323	0.801119
kegg	module	M00249	arthritis	moderate	RA	45	93	0.0086	0.0117	0.385692	0.765507
kegg	module	M00249	arthritis	high	RA	70	93	0.0161	0.0117	0.290046	0.744404
kegg	module	M00250	arthritis	moderate	RA	45	93	1.5403	1.4213	0.219315	0.729256
kegg	module	M00250	arthritis	high	RA	70	93	1.3880	1.4213	0.685401	0.913751
kegg	module	M00251	arthritis	moderate	RA	45	93	0.1832	0.1644	0.284661	0.742071
kegg	module	M00251	arthritis	high	RA	70	93	0.1891	0.1644	0.113211	0.590703
kegg	module	M00252	arthritis	moderate	RA	45	93	0.0053	0.0119	0.150460	0.659556
kegg	module	M00252	arthritis	high	RA	70	93	0.0017	0.0119	0.000335	0.038754
kegg	module	M00253	arthritis	moderate	RA	45	93	0.1577	0.1107	0.034122	0.455832
kegg	module	M00253	arthritis	high	RA	70	93	0.1152	0.1107	0.779903	0.945284
kegg	module	M00254	arthritis	moderate	RA	45	93	6.2349	5.8727	0.096478	0.582587
kegg	module	M00254	arthritis	high	RA	70	93	6.2007	5.8727	0.084684	0.568635
kegg	module	M00255	arthritis	moderate	RA	45	93	0.9772	1.0053	0.728728	0.931699
kegg	module	M00255	arthritis	high	RA	70	93	1.0640	1.0053	0.420268	0.802903
kegg	module	M00256	arthritis	moderate	RA	45	93	1.8869	1.8692	0.415769	0.801587
kegg	module	M00256	arthritis	high	RA	70	93	1.8600	1.8692	0.624974	0.889649
kegg	module	M00258	arthritis	moderate	RA	45	93	14.9781	14.6959	0.549978	0.859792
kegg	module	M00258	arthritis	high	RA	70	93	15.1126	14.6959	0.313554	0.745720
kegg	module	M00259	arthritis	moderate	RA	45	93	0.4206	0.4872	0.168306	0.666826
kegg	module	M00259	arthritis	high	RA	70	93	0.5008	0.4872	0.764406	0.942617
kegg	module	M00260	arthritis	moderate	RA	45	93	7.4865	7.3559	0.113379	0.590703
kegg	module	M00260	arthritis	high	RA	70	93	7.4269	7.3559	0.320554	0.745720
kegg	module	M00261	arthritis	moderate	RA	45	93	0.0001	0.0008	0.016265	0.373154
kegg	module	M00261	arthritis	high	RA	70	93	0.0015	0.0008	0.328538	0.750911
kegg	module	M00262	arthritis	moderate	RA	45	93	0.0000	0.0000	0.710096	0.928195
kegg	module	M00262	arthritis	high	RA	70	93	0.0001	0.0000	0.110648	0.585779
kegg	module	M00263	arthritis	moderate	RA	45	93	0.0000	0.0001	0.448544	0.824584
kegg	module	M00263	arthritis	high	RA	70	93	0.0004	0.0001	0.149013	0.659556
kegg	module	M00264	arthritis	moderate	RA	45	93	0.0002	0.0021	0.007871	0.264584
kegg	module	M00264	arthritis	high	RA	70	93	0.0030	0.0021	0.575330	0.870092
kegg	module	M00265	arthritis	moderate	RA	45	93	0.1999	0.1929	0.767008	0.942999
kegg	module	M00265	arthritis	high	RA	70	93	0.1700	0.1929	0.226722	0.736854
kegg	module	M00266	arthritis	moderate	RA	45	93	0.2904	0.2770	0.677039	0.911467
kegg	module	M00266	arthritis	high	RA	70	93	0.2683	0.2770	0.745583	0.933933
kegg	module	M00267	arthritis	moderate	RA	45	93	0.3854	0.3401	0.150579	0.659556
kegg	module	M00267	arthritis	high	RA	70	93	0.3128	0.3401	0.270403	0.738635
kegg	module	M00268	arthritis	moderate	RA	45	93	0.1898	0.1791	0.632835	0.891748
kegg	module	M00268	arthritis	high	RA	70	93	0.1569	0.1791	0.214236	0.725551
kegg	module	M00269	arthritis	moderate	RA	45	93	0.2763	0.2325	0.171554	0.674563
kegg	module	M00269	arthritis	high	RA	70	93	0.2232	0.2325	0.711735	0.928195
kegg	module	M00270	arthritis	moderate	RA	45	93	0.2598	0.2376	0.416949	0.801587
kegg	module	M00270	arthritis	high	RA	70	93	0.2225	0.2376	0.492362	0.841511
kegg	module	M00271	arthritis	moderate	RA	45	93	0.6026	0.5555	0.404702	0.794510
kegg	module	M00271	arthritis	high	RA	70	93	0.5601	0.5555	0.923073	0.986272
kegg	module	M00272	arthritis	moderate	RA	45	93	0.1636	0.1421	0.221767	0.729256
kegg	module	M00272	arthritis	high	RA	70	93	0.1405	0.1421	0.911071	0.985876
kegg	module	M00273	arthritis	moderate	RA	45	93	0.9591	0.8023	0.063633	0.551246
kegg	module	M00273	arthritis	high	RA	70	93	0.7280	0.8023	0.245881	0.736854
kegg	module	M00274	arthritis	moderate	RA	45	93	0.1940	0.1460	0.105047	0.582587
kegg	module	M00274	arthritis	high	RA	70	93	0.1330	0.1460	0.542410	0.858902
kegg	module	M00275	arthritis	moderate	RA	45	93	0.8200	0.7672	0.641299	0.896958
kegg	module	M00275	arthritis	high	RA	70	93	0.6839	0.7672	0.357186	0.758289
kegg	module	M00276	arthritis	moderate	RA	45	93	1.4649	1.2309	0.182476	0.693943
kegg	module	M00276	arthritis	high	RA	70	93	1.1523	1.2309	0.561422	0.860958
kegg	module	M00277	arthritis	moderate	RA	45	93	0.3108	0.3176	0.883119	0.979989
kegg	module	M00277	arthritis	high	RA	70	93	0.2643	0.3176	0.154374	0.659556
kegg	module	M00278	arthritis	moderate	RA	45	93	0.0585	0.0405	0.314665	0.745720
kegg	module	M00278	arthritis	high	RA	70	93	0.0220	0.0405	0.058611	0.521990
kegg	module	M00279	arthritis	moderate	RA	45	93	0.5161	0.5104	0.928443	0.986272
kegg	module	M00279	arthritis	high	RA	70	93	0.4529	0.5104	0.270125	0.738635
kegg	module	M00280	arthritis	moderate	RA	45	93	0.1750	0.1939	0.710894	0.928195
kegg	module	M00280	arthritis	high	RA	70	93	0.1087	0.1939	0.016937	0.375488
kegg	module	M00281	arthritis	moderate	RA	45	93	0.0436	0.0348	0.321869	0.745720
kegg	module	M00281	arthritis	high	RA	70	93	0.0400	0.0348	0.484616	0.841511
kegg	module	M00282	arthritis	moderate	RA	45	93	0.3323	0.2778	0.067603	0.563538
kegg	module	M00282	arthritis	high	RA	70	93	0.2683	0.2778	0.683933	0.913665
kegg	module	M00283	arthritis	moderate	RA	45	93	0.4142	0.3212	0.212309	0.725551
kegg	module	M00283	arthritis	high	RA	70	93	0.2618	0.3212	0.250747	0.738049
kegg	module	M00284	arthritis	moderate	RA	45	93	0.0000	0.0000	0.816858	0.958920
kegg	module	M00284	arthritis	high	RA	70	93	0.0002	0.0000	0.152305	0.659556
kegg	module	M00285	arthritis	moderate	RA	45	93	0.0006	0.0007	0.948880	0.992725
kegg	module	M00285	arthritis	high	RA	70	93	0.0021	0.0007	0.109802	0.585779
kegg	module	M00286	arthritis	moderate	RA	45	93	0.0000	0.0000	0.943294	0.990363
kegg	module	M00286	arthritis	high	RA	70	93	0.0000	0.0000	0.793805	0.947474
kegg	module	M00287	arthritis	moderate	RA	45	93	0.1893	0.1815	0.767365	0.942999
kegg	module	M00287	arthritis	high	RA	70	93	0.1524	0.1815	0.156143	0.659556
kegg	module	M00288	arthritis	moderate	RA	45	93	0.0002	0.0015	0.020798	0.392930
kegg	module	M00288	arthritis	high	RA	70	93	0.0020	0.0015	0.647448	0.901926
kegg	module	M00289	arthritis	moderate	RA	45	93	0.0001	0.0003	0.365664	0.758980
kegg	module	M00289	arthritis	high	RA	70	93	0.0008	0.0003	0.347100	0.758107
kegg	module	M00290	arthritis	moderate	RA	45	93	0.5257	0.4968	0.358041	0.758289
kegg	module	M00290	arthritis	high	RA	70	93	0.5090	0.4968	0.653348	0.906624
kegg	module	M00291	arthritis	moderate	RA	45	93	0.0189	0.0160	0.499753	0.841629
kegg	module	M00291	arthritis	high	RA	70	93	0.0153	0.0160	0.851823	0.972595
kegg	module	M00292	arthritis	moderate	RA	45	93	0.0189	0.0160	0.499753	0.841629
kegg	module	M00292	arthritis	high	RA	70	93	0.0153	0.0160	0.851823	0.972595
kegg	module	M00293	arthritis	moderate	RA	45	93	0.0000	0.0001	0.784358	0.945967
kegg	module	M00293	arthritis	high	RA	70	93	0.0002	0.0001	0.220593	0.729256
kegg	module	M00295	arthritis	moderate	RA	45	93	0.0539	0.0525	0.875279	0.977034
kegg	module	M00295	arthritis	high	RA	70	93	0.0502	0.0525	0.755049	0.939229
kegg	module	M00296	arthritis	moderate	RA	45	93	0.0046	0.0078	0.169970	0.670865
kegg	module	M00296	arthritis	high	RA	70	93	0.0083	0.0078	0.858836	0.974389
kegg	module	M00298	arthritis	moderate	RA	45	93	0.0004	0.0007	0.123467	0.620968
kegg	module	M00298	arthritis	high	RA	70	93	0.0004	0.0007	0.166524	0.666826
kegg	module	M00299	arthritis	moderate	RA	45	93	3.1468	3.1092	0.599396	0.873328
kegg	module	M00299	arthritis	high	RA	70	93	3.3153	3.1092	0.001280	0.097173
kegg	module	M00300	arthritis	moderate	RA	45	93	0.0858	0.0606	0.257922	0.738635
kegg	module	M00300	arthritis	high	RA	70	93	0.0600	0.0606	0.973484	0.997414
kegg	module	M00302	arthritis	moderate	RA	45	93	0.0299	0.0302	0.989114	0.999871
kegg	module	M00302	arthritis	high	RA	70	93	0.0190	0.0302	0.364037	0.758980
kegg	module	M00303	arthritis	moderate	RA	45	93	0.1545	0.1326	0.198389	0.720282
kegg	module	M00303	arthritis	high	RA	70	93	0.1305	0.1326	0.875946	0.977034
kegg	module	M00304	arthritis	moderate	RA	45	93	0.0548	0.0475	0.472518	0.837747
kegg	module	M00304	arthritis	high	RA	70	93	0.0362	0.0475	0.119963	0.608391
kegg	module	M00305	arthritis	moderate	RA	45	93	0.0129	0.0086	0.162492	0.666826
kegg	module	M00305	arthritis	high	RA	70	93	0.0112	0.0086	0.308502	0.745720
kegg	module	M00306	arthritis	moderate	RA	45	93	0.1303	0.1006	0.290950	0.744889
kegg	module	M00306	arthritis	high	RA	70	93	0.1113	0.1006	0.637101	0.893484
kegg	module	M00307	arthritis	moderate	RA	45	93	1.1698	1.0833	0.217711	0.729256
kegg	module	M00307	arthritis	high	RA	70	93	1.1360	1.0833	0.384678	0.765507
kegg	module	M00308	arthritis	moderate	RA	45	93	2.0120	2.0299	0.824953	0.965895
kegg	module	M00308	arthritis	high	RA	70	93	2.0782	2.0299	0.499270	0.841629
kegg	module	M00309	arthritis	moderate	RA	45	93	0.0080	0.0057	0.126613	0.623581
kegg	module	M00309	arthritis	high	RA	70	93	0.0071	0.0057	0.268687	0.738635
kegg	module	M00310	arthritis	moderate	RA	45	93	0.3373	0.3119	0.482269	0.841511
kegg	module	M00310	arthritis	high	RA	70	93	0.2993	0.3119	0.673788	0.910791
kegg	module	M00311	arthritis	moderate	RA	45	93	2.0622	2.1926	0.418892	0.802903
kegg	module	M00311	arthritis	high	RA	70	93	2.3058	2.1926	0.430514	0.811203
kegg	module	M00312	arthritis	moderate	RA	45	93	0.0077	0.0079	0.939196	0.989527
kegg	module	M00312	arthritis	high	RA	70	93	0.0119	0.0079	0.157445	0.661523
kegg	module	M00313	arthritis	moderate	RA	45	93	0.8137	0.8008	0.810807	0.955725
kegg	module	M00313	arthritis	high	RA	70	93	0.8668	0.8008	0.167788	0.666826
kegg	module	M00314	arthritis	moderate	RA	45	93	0.0032	0.0024	0.376471	0.760691
kegg	module	M00314	arthritis	high	RA	70	93	0.0043	0.0024	0.042243	0.494446
kegg	module	M00315	arthritis	moderate	RA	45	93	0.0060	0.0041	0.225478	0.736514
kegg	module	M00315	arthritis	high	RA	70	93	0.0058	0.0041	0.208574	0.725551
kegg	module	M00317	arthritis	moderate	RA	45	93	0.0638	0.0551	0.725799	0.931699
kegg	module	M00317	arthritis	high	RA	70	93	0.0544	0.0551	0.969434	0.996204
kegg	module	M00318	arthritis	moderate	RA	45	93	0.0003	0.0006	0.554756	0.859792
kegg	module	M00318	arthritis	high	RA	70	93	0.0003	0.0006	0.560140	0.860958
kegg	module	M00319	arthritis	moderate	RA	45	93	0.0281	0.0402	0.400582	0.789048
kegg	module	M00319	arthritis	high	RA	70	93	0.0301	0.0402	0.431732	0.812031
kegg	module	M00320	arthritis	moderate	RA	45	93	0.8400	0.9143	0.300409	0.745470
kegg	module	M00320	arthritis	high	RA	70	93	0.8831	0.9143	0.619938	0.884620
kegg	module	M00321	arthritis	moderate	RA	45	93	0.0003	0.0018	0.052555	0.511515
kegg	module	M00321	arthritis	high	RA	70	93	0.0010	0.0018	0.355091	0.758289
kegg	module	M00322	arthritis	moderate	RA	45	93	0.0000	0.0000	0.993092	0.999871
kegg	module	M00322	arthritis	high	RA	70	93	0.0000	0.0000	0.991384	0.999871
kegg	module	M00323	arthritis	moderate	RA	45	93	0.0016	0.0014	0.748482	0.933933
kegg	module	M00323	arthritis	high	RA	70	93	0.0009	0.0014	0.364354	0.758980
kegg	module	M00324	arthritis	moderate	RA	45	93	0.1816	0.1305	0.234915	0.736854
kegg	module	M00324	arthritis	high	RA	70	93	0.1246	0.1305	0.847979	0.972595
kegg	module	M00325	arthritis	moderate	RA	45	93	1.0971	1.2053	0.316273	0.745720
kegg	module	M00325	arthritis	high	RA	70	93	1.2105	1.2053	0.957523	0.992725
kegg	module	M00326	arthritis	moderate	RA	45	93	1.0639	1.1819	0.271495	0.738635
kegg	module	M00326	arthritis	high	RA	70	93	1.1856	1.1819	0.969255	0.996204
kegg	module	M00327	arthritis	moderate	RA	45	93	0.0000	0.0001	0.635091	0.893070
kegg	module	M00327	arthritis	high	RA	70	93	0.0002	0.0001	0.220901	0.729256
kegg	module	M00328	arthritis	moderate	RA	45	93	0.2644	0.2553	0.727262	0.931699
kegg	module	M00328	arthritis	high	RA	70	93	0.2742	0.2553	0.412620	0.801587
kegg	module	M00329	arthritis	moderate	RA	45	93	0.1861	0.1745	0.503418	0.844192
kegg	module	M00329	arthritis	high	RA	70	93	0.1641	0.1745	0.465452	0.834770
kegg	module	M00330	arthritis	moderate	RA	45	93	0.0042	0.0023	0.136637	0.653098
kegg	module	M00330	arthritis	high	RA	70	93	0.0027	0.0023	0.666327	0.906624
kegg	module	M00331	arthritis	moderate	RA	45	93	0.3986	0.3000	0.281841	0.742071
kegg	module	M00331	arthritis	high	RA	70	93	0.3074	0.3000	0.914916	0.985876
kegg	module	M00332	arthritis	moderate	RA	45	93	0.0684	0.0583	0.691383	0.917734
kegg	module	M00332	arthritis	high	RA	70	93	0.0952	0.0583	0.163651	0.666826
kegg	module	M00333	arthritis	moderate	RA	45	93	4.9084	4.5286	0.115339	0.597925
kegg	module	M00333	arthritis	high	RA	70	93	4.6089	4.5286	0.698595	0.922606
kegg	module	M00334	arthritis	moderate	RA	45	93	0.4225	0.3523	0.299474	0.745470
kegg	module	M00334	arthritis	high	RA	70	93	0.3574	0.3523	0.924741	0.986272
kegg	module	M00335	arthritis	moderate	RA	45	93	8.7165	8.6309	0.347719	0.758107
kegg	module	M00335	arthritis	high	RA	70	93	8.7232	8.6309	0.245524	0.736854
kegg	module	M00336	arthritis	moderate	RA	45	93	0.6478	0.6774	0.586370	0.873312
kegg	module	M00336	arthritis	high	RA	70	93	0.7122	0.6774	0.479532	0.841511
kegg	module	M00337	arthritis	moderate	RA	45	93	0.0000	0.0003	0.532045	0.852992
kegg	module	M00337	arthritis	high	RA	70	93	0.0006	0.0003	0.375027	0.760691
kegg	module	M00338	arthritis	moderate	RA	45	93	0.6328	0.5795	0.077948	0.568635
kegg	module	M00338	arthritis	high	RA	70	93	0.5666	0.5795	0.616264	0.882311
kegg	module	M00339	arthritis	moderate	RA	45	93	1.0622	1.1804	0.271065	0.738635
kegg	module	M00339	arthritis	high	RA	70	93	1.1844	1.1804	0.966564	0.995217
kegg	module	M00340	arthritis	moderate	RA	45	93	0.0000	0.0003	0.694112	0.919677
kegg	module	M00340	arthritis	high	RA	70	93	0.0006	0.0003	0.459598	0.829875
kegg	module	M00341	arthritis	moderate	RA	45	93	0.0021	0.0040	0.241986	0.736854
kegg	module	M00341	arthritis	high	RA	70	93	0.0039	0.0040	0.986049	0.999871
kegg	module	M00342	arthritis	moderate	RA	45	93	0.0405	0.0434	0.781299	0.945544
kegg	module	M00342	arthritis	high	RA	70	93	0.0447	0.0434	0.893748	0.981616
kegg	module	M00343	arthritis	moderate	RA	45	93	0.0226	0.0275	0.633295	0.891748
kegg	module	M00343	arthritis	high	RA	70	93	0.0288	0.0275	0.894170	0.981616
kegg	module	M00344	arthritis	moderate	RA	45	93	1.5967	1.4684	0.073696	0.568635
kegg	module	M00344	arthritis	high	RA	70	93	1.4677	1.4684	0.990753	0.999871
kegg	module	M00345	arthritis	moderate	RA	45	93	4.2455	3.9493	0.031917	0.443810
kegg	module	M00345	arthritis	high	RA	70	93	4.0068	3.9493	0.620592	0.884620
kegg	module	M00346	arthritis	moderate	RA	45	93	3.4809	3.5003	0.798417	0.948791
kegg	module	M00346	arthritis	high	RA	70	93	3.6021	3.5003	0.126871	0.623581
kegg	module	M00348	arthritis	moderate	RA	45	93	0.1977	0.1685	0.377881	0.761609
kegg	module	M00348	arthritis	high	RA	70	93	0.1817	0.1685	0.632993	0.891748
kegg	module	M00349	arthritis	moderate	RA	45	93	0.1697	0.1222	0.054314	0.512176
kegg	module	M00349	arthritis	high	RA	70	93	0.1272	0.1222	0.783526	0.945967
kegg	module	M00350	arthritis	moderate	RA	45	93	0.0771	0.0787	0.853948	0.973539
kegg	module	M00350	arthritis	high	RA	70	93	0.0700	0.0787	0.247374	0.736854
kegg	module	M00351	arthritis	moderate	RA	45	93	0.0000	0.0001	0.958427	0.992725
kegg	module	M00351	arthritis	high	RA	70	93	0.0003	0.0001	0.305485	0.745470
kegg	module	M00352	arthritis	moderate	RA	45	93	0.0000	0.0008	0.036518	0.474073
kegg	module	M00352	arthritis	high	RA	70	93	0.0024	0.0008	0.328135	0.750911
kegg	module	M00353	arthritis	moderate	RA	45	93	0.0010	0.0016	0.613248	0.881386
kegg	module	M00353	arthritis	high	RA	70	93	0.0038	0.0016	0.239625	0.736854
kegg	module	M00354	arthritis	moderate	RA	45	93	0.0087	0.0102	0.601290	0.873328
kegg	module	M00354	arthritis	high	RA	70	93	0.0091	0.0102	0.675779	0.911386
kegg	module	M00355	arthritis	moderate	RA	45	93	0.0264	0.0300	0.580794	0.873286
kegg	module	M00355	arthritis	high	RA	70	93	0.0296	0.0300	0.952954	0.992725
kegg	module	M00356	arthritis	moderate	RA	45	93	0.3971	0.3398	0.112398	0.590703
kegg	module	M00356	arthritis	high	RA	70	93	0.4215	0.3398	0.012137	0.341812
kegg	module	M00357	arthritis	moderate	RA	45	93	2.8045	2.7194	0.179199	0.690771
kegg	module	M00357	arthritis	high	RA	70	93	2.9815	2.7194	0.000005	0.002563
kegg	module	M00358	arthritis	moderate	RA	45	93	0.1157	0.0997	0.266960	0.738635
kegg	module	M00358	arthritis	high	RA	70	93	0.1097	0.0997	0.413777	0.801587
kegg	module	M00359	arthritis	moderate	RA	45	93	24.9169	24.3528	0.003786	0.187850
kegg	module	M00359	arthritis	high	RA	70	93	25.0724	24.3528	0.000029	0.007577
kegg	module	M00360	arthritis	moderate	RA	45	93	25.3461	24.8091	0.004570	0.207061
kegg	module	M00360	arthritis	high	RA	70	93	25.4388	24.8091	0.000157	0.020432
kegg	module	M00361	arthritis	moderate	RA	45	93	6.2741	6.3824	0.560790	0.860958
kegg	module	M00361	arthritis	high	RA	70	93	6.4348	6.3824	0.749298	0.933933
kegg	module	M00362	arthritis	moderate	RA	45	93	7.9624	8.0454	0.680054	0.912879
kegg	module	M00362	arthritis	high	RA	70	93	8.1081	8.0454	0.723734	0.931699
kegg	module	M00363	arthritis	moderate	RA	45	93	0.0001	0.0000	0.021099	0.392930
kegg	module	M00363	arthritis	high	RA	70	93	0.0000	0.0000	0.046532	0.498658
kegg	module	M00364	arthritis	moderate	RA	45	93	0.9503	0.9219	0.105142	0.582587
kegg	module	M00364	arthritis	high	RA	70	93	0.9588	0.9219	0.016473	0.373154
kegg	module	M00365	arthritis	moderate	RA	45	93	0.0939	0.0810	0.214061	0.725551
kegg	module	M00365	arthritis	high	RA	70	93	0.0886	0.0810	0.385315	0.765507
kegg	module	M00366	arthritis	moderate	RA	45	93	0.8685	0.8560	0.455852	0.829875
kegg	module	M00366	arthritis	high	RA	70	93	0.8907	0.8560	0.018681	0.381682
kegg	module	M00367	arthritis	moderate	RA	45	93	0.0684	0.0568	0.193610	0.713583
kegg	module	M00367	arthritis	high	RA	70	93	0.0573	0.0568	0.943791	0.990363
kegg	module	M00368	arthritis	moderate	RA	45	93	1.3754	1.2820	0.001525	0.099313
kegg	module	M00368	arthritis	high	RA	70	93	1.3254	1.2820	0.082766	0.568635
kegg	module	M00373	arthritis	moderate	RA	45	93	2.4946	2.5391	0.732139	0.932835
kegg	module	M00373	arthritis	high	RA	70	93	2.6004	2.5391	0.594270	0.873312
kegg	module	M00374	arthritis	moderate	RA	45	93	7.9241	7.6656	0.222556	0.729256
kegg	module	M00374	arthritis	high	RA	70	93	7.9993	7.6656	0.072801	0.568635
kegg	module	M00375	arthritis	moderate	RA	45	93	4.8596	4.7262	0.428285	0.809309
kegg	module	M00375	arthritis	high	RA	70	93	4.7846	4.7262	0.689652	0.916604
kegg	module	M00376	arthritis	moderate	RA	45	93	7.8327	7.7334	0.719124	0.931699
kegg	module	M00376	arthritis	high	RA	70	93	7.9832	7.7334	0.302624	0.745470
kegg	module	M00377	arthritis	moderate	RA	45	93	3.0908	2.9338	0.005717	0.229107
kegg	module	M00377	arthritis	high	RA	70	93	3.1355	2.9338	0.000062	0.012988
kegg	module	M00378	arthritis	moderate	RA	45	93	0.0333	0.0404	0.340672	0.755276
kegg	module	M00378	arthritis	high	RA	70	93	0.0401	0.0404	0.971425	0.997266
kegg	module	M00379	arthritis	moderate	RA	45	93	0.0000	0.0001	0.930427	0.986272
kegg	module	M00379	arthritis	high	RA	70	93	0.0002	0.0001	0.267698	0.738635
kegg	module	M00380	arthritis	moderate	RA	45	93	0.0000	0.0001	0.930427	0.986272
kegg	module	M00380	arthritis	high	RA	70	93	0.0002	0.0001	0.267698	0.738635
kegg	module	M00381	arthritis	moderate	RA	45	93	0.0000	0.0001	0.930427	0.986272
kegg	module	M00381	arthritis	high	RA	70	93	0.0002	0.0001	0.267698	0.738635
kegg	module	M00382	arthritis	moderate	RA	45	93	0.0000	0.0001	0.930427	0.986272
kegg	module	M00382	arthritis	high	RA	70	93	0.0002	0.0001	0.267698	0.738635
kegg	module	M00383	arthritis	moderate	RA	45	93	0.0000	0.0000	0.886501	0.980536
kegg	module	M00383	arthritis	high	RA	70	93	0.0000	0.0000	0.560614	0.860958
kegg	module	M00384	arthritis	moderate	RA	45	93	0.0000	0.0000	0.728299	0.931699
kegg	module	M00384	arthritis	high	RA	70	93	0.0001	0.0000	0.562775	0.861104
kegg	module	M00385	arthritis	moderate	RA	45	93	0.0003	0.0003	0.769241	0.942999
kegg	module	M00385	arthritis	high	RA	70	93	0.0003	0.0003	0.955747	0.992725
kegg	module	M00386	arthritis	moderate	RA	45	93	0.0003	0.0003	0.769241	0.942999
kegg	module	M00386	arthritis	high	RA	70	93	0.0003	0.0003	0.955747	0.992725
kegg	module	M00387	arthritis	moderate	RA	45	93	0.0000	0.0001	0.930427	0.986272
kegg	module	M00387	arthritis	high	RA	70	93	0.0002	0.0001	0.267698	0.738635
kegg	module	M00389	arthritis	moderate	RA	45	93	0.0027	0.0072	0.099722	0.582587
kegg	module	M00389	arthritis	high	RA	70	93	0.0030	0.0072	0.091427	0.582587
kegg	module	M00390	arthritis	moderate	RA	45	93	0.0004	0.0037	0.017689	0.377126
kegg	module	M00390	arthritis	high	RA	70	93	0.0053	0.0037	0.568084	0.864521
kegg	module	M00391	arthritis	moderate	RA	45	93	0.0004	0.0037	0.016251	0.373154
kegg	module	M00391	arthritis	high	RA	70	93	0.0055	0.0037	0.538246	0.858886
kegg	module	M00392	arthritis	moderate	RA	45	93	1.2284	1.4644	0.053059	0.511515
kegg	module	M00392	arthritis	high	RA	70	93	1.4259	1.4644	0.733133	0.932835
kegg	module	M00393	arthritis	moderate	RA	45	93	0.0031	0.0040	0.505134	0.844192
kegg	module	M00393	arthritis	high	RA	70	93	0.0054	0.0040	0.340323	0.755276
kegg	module	M00394	arthritis	moderate	RA	45	93	2.4735	2.4237	0.159061	0.665629
kegg	module	M00394	arthritis	high	RA	70	93	2.4748	2.4237	0.097243	0.582587
kegg	module	M00395	arthritis	moderate	RA	45	93	0.0393	0.0612	0.004182	0.198087
kegg	module	M00395	arthritis	high	RA	70	93	0.0466	0.0612	0.042112	0.494446
kegg	module	M00396	arthritis	moderate	RA	45	93	0.0000	0.0000	0.993373	0.999871
kegg	module	M00396	arthritis	high	RA	70	93	0.0000	0.0000	0.877643	0.977034
kegg	module	M00397	arthritis	moderate	RA	45	93	0.0000	0.0000	0.993373	0.999871
kegg	module	M00397	arthritis	high	RA	70	93	0.0000	0.0000	0.877643	0.977034
kegg	module	M00398	arthritis	moderate	RA	45	93	0.0000	0.0001	0.942343	0.990363
kegg	module	M00398	arthritis	high	RA	70	93	0.0002	0.0001	0.343813	0.758107
kegg	module	M00399	arthritis	moderate	RA	45	93	0.0000	0.0000	0.885849	0.980536
kegg	module	M00399	arthritis	high	RA	70	93	0.0001	0.0000	0.173218	0.676005
kegg	module	M00400	arthritis	moderate	RA	45	93	0.1102	0.0941	0.336997	0.755276
kegg	module	M00400	arthritis	high	RA	70	93	0.0981	0.0941	0.774504	0.945031
kegg	module	M00401	arthritis	moderate	RA	45	93	0.0000	0.0005	0.050748	0.511515
kegg	module	M00401	arthritis	high	RA	70	93	0.0006	0.0005	0.742292	0.933933
kegg	module	M00403	arthritis	moderate	RA	45	93	0.1102	0.0942	0.338366	0.755276
kegg	module	M00403	arthritis	high	RA	70	93	0.0982	0.0942	0.771934	0.945031
kegg	module	M00404	arthritis	moderate	RA	45	93	0.0000	0.0002	0.131737	0.632580
kegg	module	M00404	arthritis	high	RA	70	93	0.0006	0.0002	0.352861	0.758107
kegg	module	M00405	arthritis	moderate	RA	45	93	0.0000	0.0000	0.144589	0.659556
kegg	module	M00405	arthritis	high	RA	70	93	0.0001	0.0000	0.455082	0.829875
kegg	module	M00406	arthritis	moderate	RA	45	93	0.0005	0.0001	0.200983	0.722153
kegg	module	M00406	arthritis	high	RA	70	93	0.0003	0.0001	0.506424	0.844310
kegg	module	M00407	arthritis	moderate	RA	45	93	0.0000	0.0001	0.294800	0.745470
kegg	module	M00407	arthritis	high	RA	70	93	0.0002	0.0001	0.261973	0.738635
kegg	module	M00408	arthritis	moderate	RA	45	93	0.0000	0.0000	0.061001	0.538667
kegg	module	M00408	arthritis	high	RA	70	93	0.0001	0.0000	0.364327	0.758980
kegg	module	M00410	arthritis	moderate	RA	45	93	0.0000	0.0000	0.904997	0.985387
kegg	module	M00410	arthritis	high	RA	70	93	0.0001	0.0000	0.065133	0.556301
kegg	module	M00411	arthritis	moderate	RA	45	93	0.0013	0.0015	0.676105	0.911386
kegg	module	M00411	arthritis	high	RA	70	93	0.0014	0.0015	0.745551	0.933933
kegg	module	M00412	arthritis	moderate	RA	45	93	0.0164	0.0037	0.001749	0.104706
kegg	module	M00412	arthritis	high	RA	70	93	0.0065	0.0037	0.193804	0.713583
kegg	module	M00413	arthritis	moderate	RA	45	93	0.0005	0.0019	0.110747	0.585779
kegg	module	M00413	arthritis	high	RA	70	93	0.0065	0.0019	0.047470	0.499631
kegg	module	M00414	arthritis	moderate	RA	45	93	0.0008	0.0002	0.181332	0.692116
kegg	module	M00414	arthritis	high	RA	70	93	0.0005	0.0002	0.327258	0.750911
kegg	module	M00415	arthritis	moderate	RA	45	93	0.0000	0.0001	0.336883	0.755276
kegg	module	M00415	arthritis	high	RA	70	93	0.0002	0.0001	0.469986	0.837747
kegg	module	M00417	arthritis	moderate	RA	45	93	0.1029	0.0727	0.260936	0.738635
kegg	module	M00417	arthritis	high	RA	70	93	0.0710	0.0727	0.930017	0.986272
kegg	module	M00418	arthritis	moderate	RA	45	93	0.0002	0.0003	0.708256	0.928152
kegg	module	M00418	arthritis	high	RA	70	93	0.0012	0.0003	0.040548	0.494446
kegg	module	M00422	arthritis	moderate	RA	45	93	0.0962	0.0684	0.013225	0.345547
kegg	module	M00422	arthritis	high	RA	70	93	0.1028	0.0684	0.000733	0.069441
kegg	module	M00425	arthritis	moderate	RA	45	93	0.0000	0.0001	0.784806	0.945967
kegg	module	M00425	arthritis	high	RA	70	93	0.0002	0.0001	0.244431	0.736854
kegg	module	M00427	arthritis	moderate	RA	45	93	0.0052	0.0054	0.837944	0.970152
kegg	module	M00427	arthritis	high	RA	70	93	0.0083	0.0054	0.055389	0.512176
kegg	module	M00428	arthritis	moderate	RA	45	93	0.0000	0.0001	0.772855	0.945031
kegg	module	M00428	arthritis	high	RA	70	93	0.0001	0.0001	0.495838	0.841511
kegg	module	M00429	arthritis	moderate	RA	45	93	2.3147	2.2555	0.196091	0.716956
kegg	module	M00429	arthritis	high	RA	70	93	2.3026	2.2555	0.235988	0.736854
kegg	module	M00430	arthritis	moderate	RA	45	93	0.1810	0.1666	0.369917	0.758980
kegg	module	M00430	arthritis	high	RA	70	93	0.1637	0.1666	0.829308	0.966414
kegg	module	M00432	arthritis	moderate	RA	45	93	4.0071	3.9864	0.839398	0.970758
kegg	module	M00432	arthritis	high	RA	70	93	4.0913	3.9864	0.240377	0.736854
kegg	module	M00433	arthritis	moderate	RA	45	93	0.0133	0.0176	0.435260	0.813300
kegg	module	M00433	arthritis	high	RA	70	93	0.0134	0.0176	0.381902	0.763645
kegg	module	M00434	arthritis	moderate	RA	45	93	4.8467	4.7463	0.344553	0.758107
kegg	module	M00434	arthritis	high	RA	70	93	4.7810	4.7463	0.706622	0.928152
kegg	module	M00443	arthritis	moderate	RA	45	93	0.9503	0.8142	0.030179	0.442329
kegg	module	M00443	arthritis	high	RA	70	93	0.8443	0.8142	0.561854	0.860958
kegg	module	M00444	arthritis	moderate	RA	45	93	0.0553	0.0454	0.421173	0.802903
kegg	module	M00444	arthritis	high	RA	70	93	0.0446	0.0454	0.932645	0.987470
kegg	module	M00445	arthritis	moderate	RA	45	93	0.0941	0.0659	0.074727	0.568635
kegg	module	M00445	arthritis	high	RA	70	93	0.0684	0.0659	0.828121	0.966414
kegg	module	M00446	arthritis	moderate	RA	45	93	0.0531	0.0334	0.085132	0.568635
kegg	module	M00446	arthritis	high	RA	70	93	0.0317	0.0334	0.824997	0.965895
kegg	module	M00447	arthritis	moderate	RA	45	93	0.1198	0.0921	0.074498	0.568635
kegg	module	M00447	arthritis	high	RA	70	93	0.1000	0.0921	0.520400	0.847312
kegg	module	M00448	arthritis	moderate	RA	45	93	0.1935	0.1697	0.207080	0.725551
kegg	module	M00448	arthritis	high	RA	70	93	0.1865	0.1697	0.297880	0.745470
kegg	module	M00449	arthritis	moderate	RA	45	93	0.0651	0.0482	0.215855	0.725551
kegg	module	M00449	arthritis	high	RA	70	93	0.0557	0.0482	0.493237	0.841511
kegg	module	M00450	arthritis	moderate	RA	45	93	0.3800	0.3605	0.477176	0.841026
kegg	module	M00450	arthritis	high	RA	70	93	0.3731	0.3605	0.597050	0.873328
kegg	module	M00451	arthritis	moderate	RA	45	93	0.0626	0.0567	0.682892	0.913445
kegg	module	M00451	arthritis	high	RA	70	93	0.0579	0.0567	0.922561	0.986272
kegg	module	M00452	arthritis	moderate	RA	45	93	1.0817	1.0283	0.246483	0.736854
kegg	module	M00452	arthritis	high	RA	70	93	1.0677	1.0283	0.323823	0.748167
kegg	module	M00453	arthritis	moderate	RA	45	93	0.0783	0.0689	0.546671	0.859792
kegg	module	M00453	arthritis	high	RA	70	93	0.0607	0.0689	0.499970	0.841629
kegg	module	M00454	arthritis	moderate	RA	45	93	1.9397	1.7910	0.030509	0.442329
kegg	module	M00454	arthritis	high	RA	70	93	1.8962	1.7910	0.077292	0.568635
kegg	module	M00455	arthritis	moderate	RA	45	93	0.0734	0.0665	0.532096	0.852992
kegg	module	M00455	arthritis	high	RA	70	93	0.0745	0.0665	0.411168	0.801119
kegg	module	M00456	arthritis	moderate	RA	45	93	0.0715	0.0550	0.229928	0.736854
kegg	module	M00456	arthritis	high	RA	70	93	0.0579	0.0550	0.787969	0.945967
kegg	module	M00457	arthritis	moderate	RA	45	93	0.0490	0.0497	0.880548	0.978716
kegg	module	M00457	arthritis	high	RA	70	93	0.0502	0.0497	0.914021	0.985876
kegg	module	M00458	arthritis	moderate	RA	45	93	2.1570	2.0210	0.139096	0.658062
kegg	module	M00458	arthritis	high	RA	70	93	2.0490	2.0210	0.723285	0.931699
kegg	module	M00459	arthritis	moderate	RA	45	93	1.2422	1.1605	0.287623	0.743681
kegg	module	M00459	arthritis	high	RA	70	93	1.1441	1.1605	0.803548	0.950550
kegg	module	M00460	arthritis	moderate	RA	45	93	0.0978	0.0962	0.869095	0.976319
kegg	module	M00460	arthritis	high	RA	70	93	0.1062	0.0962	0.245899	0.736854
kegg	module	M00461	arthritis	moderate	RA	45	93	0.2225	0.2745	0.155973	0.659556
kegg	module	M00461	arthritis	high	RA	70	93	0.2762	0.2745	0.962361	0.993836
kegg	module	M00462	arthritis	moderate	RA	45	93	0.0072	0.0097	0.527464	0.849481
kegg	module	M00462	arthritis	high	RA	70	93	0.0054	0.0097	0.164913	0.666826
kegg	module	M00463	arthritis	moderate	RA	45	93	0.0544	0.0829	0.043807	0.494446
kegg	module	M00463	arthritis	high	RA	70	93	0.0671	0.0829	0.243939	0.736854
kegg	module	M00464	arthritis	moderate	RA	45	93	0.0049	0.0041	0.509747	0.847312
kegg	module	M00464	arthritis	high	RA	70	93	0.0035	0.0041	0.514959	0.847312
kegg	module	M00465	arthritis	moderate	RA	45	93	0.0744	0.0885	0.203979	0.725551
kegg	module	M00465	arthritis	high	RA	70	93	0.0638	0.0885	0.006337	0.235817
kegg	module	M00466	arthritis	moderate	RA	45	93	0.0074	0.0124	0.416128	0.801587
kegg	module	M00466	arthritis	high	RA	70	93	0.0101	0.0124	0.703694	0.925819
kegg	module	M00467	arthritis	moderate	RA	45	93	0.0555	0.0815	0.082195	0.568635
kegg	module	M00467	arthritis	high	RA	70	93	0.0688	0.0815	0.380866	0.763645
kegg	module	M00468	arthritis	moderate	RA	45	93	0.0080	0.0038	0.073428	0.568635
kegg	module	M00468	arthritis	high	RA	70	93	0.0086	0.0038	0.026429	0.417254
kegg	module	M00469	arthritis	moderate	RA	45	93	0.1265	0.1181	0.538035	0.858886
kegg	module	M00469	arthritis	high	RA	70	93	0.1250	0.1181	0.561477	0.860958
kegg	module	M00470	arthritis	moderate	RA	45	93	0.0114	0.0085	0.199208	0.720746
kegg	module	M00470	arthritis	high	RA	70	93	0.0118	0.0085	0.104074	0.582587
kegg	module	M00471	arthritis	moderate	RA	45	93	0.3274	0.3397	0.733286	0.932835
kegg	module	M00471	arthritis	high	RA	70	93	0.3644	0.3397	0.456978	0.829875
kegg	module	M00472	arthritis	moderate	RA	45	93	0.0443	0.0382	0.472815	0.837747
kegg	module	M00472	arthritis	high	RA	70	93	0.0400	0.0382	0.799461	0.948791
kegg	module	M00473	arthritis	moderate	RA	45	93	0.0907	0.0631	0.092492	0.582587
kegg	module	M00473	arthritis	high	RA	70	93	0.0672	0.0631	0.735640	0.932835
kegg	module	M00474	arthritis	moderate	RA	45	93	0.2134	0.2037	0.749252	0.933933
kegg	module	M00474	arthritis	high	RA	70	93	0.2052	0.2037	0.955939	0.992725
kegg	module	M00475	arthritis	moderate	RA	45	93	0.2799	0.2726	0.790302	0.945967
kegg	module	M00475	arthritis	high	RA	70	93	0.2752	0.2726	0.914606	0.985876
kegg	module	M00476	arthritis	moderate	RA	45	93	0.0027	0.0014	0.099102	0.582587
kegg	module	M00476	arthritis	high	RA	70	93	0.0016	0.0014	0.694612	0.919677
kegg	module	M00477	arthritis	moderate	RA	45	93	0.3674	0.3564	0.760247	0.940829
kegg	module	M00477	arthritis	high	RA	70	93	0.3733	0.3564	0.595059	0.873312
kegg	module	M00478	arthritis	moderate	RA	45	93	0.2391	0.2698	0.302400	0.745470
kegg	module	M00478	arthritis	high	RA	70	93	0.2071	0.2698	0.010095	0.300551
kegg	module	M00479	arthritis	moderate	RA	45	93	0.1656	0.1658	0.990492	0.999871
kegg	module	M00479	arthritis	high	RA	70	93	0.1695	0.1658	0.837846	0.970152
kegg	module	M00480	arthritis	moderate	RA	45	93	0.1312	0.1079	0.164662	0.666826
kegg	module	M00480	arthritis	high	RA	70	93	0.1313	0.1079	0.110161	0.585779
kegg	module	M00481	arthritis	moderate	RA	45	93	0.1537	0.1665	0.368826	0.758980
kegg	module	M00481	arthritis	high	RA	70	93	0.1763	0.1665	0.459835	0.829875
kegg	module	M00482	arthritis	moderate	RA	45	93	0.0010	0.0001	0.000932	0.080901
kegg	module	M00482	arthritis	high	RA	70	93	0.0003	0.0001	0.188471	0.706429
kegg	module	M00483	arthritis	moderate	RA	45	93	0.1524	0.1691	0.359804	0.758939
kegg	module	M00483	arthritis	high	RA	70	93	0.1578	0.1691	0.486061	0.841511
kegg	module	M00484	arthritis	moderate	RA	45	93	0.0004	0.0003	0.518918	0.847312
kegg	module	M00484	arthritis	high	RA	70	93	0.0004	0.0003	0.441199	0.816571
kegg	module	M00485	arthritis	moderate	RA	45	93	0.8726	0.7792	0.096017	0.582587
kegg	module	M00485	arthritis	high	RA	70	93	0.8242	0.7792	0.351299	0.758107
kegg	module	M00486	arthritis	moderate	RA	45	93	0.1413	0.1220	0.356291	0.758289
kegg	module	M00486	arthritis	high	RA	70	93	0.1117	0.1220	0.524963	0.848081
kegg	module	M00487	arthritis	moderate	RA	45	93	0.0012	0.0006	0.338669	0.755276
kegg	module	M00487	arthritis	high	RA	70	93	0.0023	0.0006	0.013265	0.345547
kegg	module	M00488	arthritis	moderate	RA	45	93	0.0521	0.0368	0.231416	0.736854
kegg	module	M00488	arthritis	high	RA	70	93	0.0388	0.0368	0.831731	0.966414
kegg	module	M00490	arthritis	moderate	RA	45	93	0.0626	0.0564	0.528066	0.849481
kegg	module	M00490	arthritis	high	RA	70	93	0.0541	0.0564	0.775628	0.945031
kegg	module	M00491	arthritis	moderate	RA	45	93	0.7856	0.7338	0.270176	0.738635
kegg	module	M00491	arthritis	high	RA	70	93	0.7744	0.7338	0.320977	0.745720
kegg	module	M00492	arthritis	moderate	RA	45	93	1.3516	1.2958	0.485075	0.841511
kegg	module	M00492	arthritis	high	RA	70	93	1.2621	1.2958	0.616135	0.882311
kegg	module	M00493	arthritis	moderate	RA	45	93	0.2564	0.2376	0.357700	0.758289
kegg	module	M00493	arthritis	high	RA	70	93	0.2368	0.2376	0.958194	0.992725
kegg	module	M00494	arthritis	moderate	RA	45	93	0.0379	0.0568	0.023265	0.392930
kegg	module	M00494	arthritis	high	RA	70	93	0.0534	0.0568	0.685752	0.913751
kegg	module	M00495	arthritis	moderate	RA	45	93	1.5133	1.4750	0.755350	0.939229
kegg	module	M00495	arthritis	high	RA	70	93	1.3462	1.4750	0.209255	0.725551
kegg	module	M00496	arthritis	moderate	RA	45	93	0.0047	0.0070	0.347360	0.758107
kegg	module	M00496	arthritis	high	RA	70	93	0.0059	0.0070	0.643324	0.897876
kegg	module	M00497	arthritis	moderate	RA	45	93	0.1593	0.1475	0.555022	0.859792
kegg	module	M00497	arthritis	high	RA	70	93	0.1404	0.1475	0.664943	0.906624
kegg	module	M00498	arthritis	moderate	RA	45	93	0.5965	0.6402	0.505543	0.844192
kegg	module	M00498	arthritis	high	RA	70	93	0.6856	0.6402	0.449554	0.824584
kegg	module	M00499	arthritis	moderate	RA	45	93	1.4096	1.4349	0.863714	0.975482
kegg	module	M00499	arthritis	high	RA	70	93	1.5386	1.4349	0.435529	0.813300
kegg	module	M00500	arthritis	moderate	RA	45	93	0.1858	0.1830	0.896734	0.982007
kegg	module	M00500	arthritis	high	RA	70	93	0.2018	0.1830	0.350311	0.758107
kegg	module	M00501	arthritis	moderate	RA	45	93	0.1001	0.0929	0.618019	0.883369
kegg	module	M00501	arthritis	high	RA	70	93	0.0852	0.0929	0.504264	0.844192
kegg	module	M00502	arthritis	moderate	RA	45	93	0.0864	0.0662	0.152020	0.659556
kegg	module	M00502	arthritis	high	RA	70	93	0.0730	0.0662	0.545415	0.859792
kegg	module	M00503	arthritis	moderate	RA	45	93	0.0123	0.0105	0.790266	0.945967
kegg	module	M00503	arthritis	high	RA	70	93	0.0073	0.0105	0.492898	0.841511
kegg	module	M00504	arthritis	moderate	RA	45	93	0.0185	0.0137	0.067520	0.563538
kegg	module	M00504	arthritis	high	RA	70	93	0.0150	0.0137	0.513345	0.847312
kegg	module	M00505	arthritis	moderate	RA	45	93	0.0297	0.0339	0.625941	0.889809
kegg	module	M00505	arthritis	high	RA	70	93	0.0213	0.0339	0.051854	0.511515
kegg	module	M00506	arthritis	moderate	RA	45	93	1.4859	1.4229	0.600343	0.873328
kegg	module	M00506	arthritis	high	RA	70	93	1.3165	1.4229	0.282131	0.742071
kegg	module	M00507	arthritis	moderate	RA	45	93	0.0305	0.0190	0.120195	0.608391
kegg	module	M00507	arthritis	high	RA	70	93	0.0282	0.0190	0.140165	0.658062
kegg	module	M00509	arthritis	moderate	RA	45	93	0.0645	0.0630	0.861661	0.975482
kegg	module	M00509	arthritis	high	RA	70	93	0.0574	0.0630	0.425314	0.808717
kegg	module	M00511	arthritis	moderate	RA	45	93	1.3046	1.2626	0.616432	0.882311
kegg	module	M00511	arthritis	high	RA	70	93	1.2141	1.2626	0.491096	0.841511
kegg	module	M00512	arthritis	moderate	RA	45	93	0.0114	0.0072	0.127580	0.624123
kegg	module	M00512	arthritis	high	RA	70	93	0.0076	0.0072	0.846729	0.972595
kegg	module	M00513	arthritis	moderate	RA	45	93	0.0151	0.0108	0.204689	0.725551
kegg	module	M00513	arthritis	high	RA	70	93	0.0127	0.0108	0.495722	0.841511
kegg	module	M00514	arthritis	moderate	RA	45	93	0.0247	0.0211	0.496337	0.841511
kegg	module	M00514	arthritis	high	RA	70	93	0.0168	0.0211	0.267531	0.738635
kegg	module	M00515	arthritis	moderate	RA	45	93	0.0282	0.0186	0.105998	0.582587
kegg	module	M00515	arthritis	high	RA	70	93	0.0233	0.0186	0.315294	0.745720
kegg	module	M00516	arthritis	moderate	RA	45	93	0.0000	0.0000	0.282322	0.742071
kegg	module	M00516	arthritis	high	RA	70	93	0.0000	0.0000	0.100939	0.582587
kegg	module	M00517	arthritis	moderate	RA	45	93	0.1778	0.1453	0.050971	0.511515
kegg	module	M00517	arthritis	high	RA	70	93	0.1429	0.1453	0.850459	0.972595
kegg	module	M00518	arthritis	moderate	RA	45	93	0.0370	0.0401	0.589533	0.873312
kegg	module	M00518	arthritis	high	RA	70	93	0.0373	0.0401	0.584403	0.873312
kegg	module	M00519	arthritis	moderate	RA	45	93	8.0869	7.6857	0.289596	0.744404
kegg	module	M00519	arthritis	high	RA	70	93	7.9529	7.6857	0.414212	0.801587
kegg	module	M00520	arthritis	moderate	RA	45	93	0.0027	0.0043	0.387102	0.766844
kegg	module	M00520	arthritis	high	RA	70	93	0.0043	0.0043	0.995952	0.999871
kegg	module	M00521	arthritis	moderate	RA	45	93	0.0492	0.0535	0.597783	0.873328
kegg	module	M00521	arthritis	high	RA	70	93	0.0535	0.0535	0.997087	0.999871
kegg	module	M00522	arthritis	moderate	RA	45	93	0.0882	0.0965	0.606590	0.874228
kegg	module	M00522	arthritis	high	RA	70	93	0.0834	0.0965	0.336220	0.755276
kegg	module	M00523	arthritis	moderate	RA	45	93	0.0036	0.0049	0.541629	0.858902
kegg	module	M00523	arthritis	high	RA	70	93	0.0052	0.0049	0.927180	0.986272
kegg	module	M00524	arthritis	moderate	RA	45	93	0.0519	0.0546	0.787692	0.945967
kegg	module	M00524	arthritis	high	RA	70	93	0.0496	0.0546	0.555317	0.859792
kegg	module	M00525	arthritis	moderate	RA	45	93	6.5754	6.4655	0.285622	0.742191
kegg	module	M00525	arthritis	high	RA	70	93	6.5705	6.4655	0.241280	0.736854
kegg	module	M00526	arthritis	moderate	RA	45	93	6.4030	6.2903	0.359290	0.758939
kegg	module	M00526	arthritis	high	RA	70	93	6.4561	6.2903	0.124077	0.620968
kegg	module	M00527	arthritis	moderate	RA	45	93	7.7385	7.6358	0.433181	0.813288
kegg	module	M00527	arthritis	high	RA	70	93	7.7782	7.6358	0.213375	0.725551
kegg	module	M00528	arthritis	moderate	RA	45	93	0.0000	0.0000	0.803401	0.950550
kegg	module	M00528	arthritis	high	RA	70	93	0.0000	0.0000	0.943422	0.990363
kegg	module	M00529	arthritis	moderate	RA	45	93	0.1829	0.1446	0.270376	0.738635
kegg	module	M00529	arthritis	high	RA	70	93	0.1413	0.1446	0.899135	0.983105
kegg	module	M00530	arthritis	moderate	RA	45	93	0.4284	0.3542	0.206861	0.725551
kegg	module	M00530	arthritis	high	RA	70	93	0.3664	0.3542	0.795560	0.948482
kegg	module	M00531	arthritis	moderate	RA	45	93	0.1050	0.0966	0.591689	0.873312
kegg	module	M00531	arthritis	high	RA	70	93	0.0825	0.0966	0.241735	0.736854
kegg	module	M00532	arthritis	moderate	RA	45	93	5.9158	5.8971	0.865583	0.975482
kegg	module	M00532	arthritis	high	RA	70	93	5.9369	5.8971	0.679732	0.912879
kegg	module	M00533	arthritis	moderate	RA	45	93	0.2495	0.2526	0.924319	0.986272
kegg	module	M00533	arthritis	high	RA	70	93	0.2358	0.2526	0.547005	0.859792
kegg	module	M00534	arthritis	moderate	RA	45	93	0.0006	0.0010	0.426224	0.808972
kegg	module	M00534	arthritis	high	RA	70	93	0.0011	0.0010	0.890995	0.981616
kegg	module	M00535	arthritis	moderate	RA	45	93	2.9403	2.9919	0.578028	0.871025
kegg	module	M00535	arthritis	high	RA	70	93	3.0895	2.9919	0.232043	0.736854
kegg	module	M00537	arthritis	moderate	RA	45	93	0.0146	0.0144	0.976135	0.997994
kegg	module	M00537	arthritis	high	RA	70	93	0.0102	0.0144	0.330366	0.751618
kegg	module	M00538	arthritis	moderate	RA	45	93	0.0146	0.0144	0.976135	0.997994
kegg	module	M00538	arthritis	high	RA	70	93	0.0102	0.0144	0.330366	0.751618
kegg	module	M00539	arthritis	moderate	RA	45	93	0.0999	0.0795	0.057403	0.520118
kegg	module	M00539	arthritis	high	RA	70	93	0.0959	0.0795	0.073088	0.568635
kegg	module	M00540	arthritis	moderate	RA	45	93	0.0164	0.0162	0.980985	0.999205
kegg	module	M00540	arthritis	high	RA	70	93	0.0130	0.0162	0.404880	0.794510
kegg	module	M00541	arthritis	moderate	RA	45	93	1.2416	1.1878	0.319625	0.745720
kegg	module	M00541	arthritis	high	RA	70	93	1.1676	1.1878	0.663837	0.906624
kegg	module	M00542	arthritis	moderate	RA	45	93	0.0625	0.0532	0.725647	0.931699
kegg	module	M00542	arthritis	high	RA	70	93	0.0956	0.0532	0.143570	0.659556
kegg	module	M00543	arthritis	moderate	RA	45	93	0.0326	0.0461	0.043445	0.494446
kegg	module	M00543	arthritis	high	RA	70	93	0.0355	0.0461	0.079635	0.568635
kegg	module	M00545	arthritis	moderate	RA	45	93	0.2025	0.1463	0.083797	0.568635
kegg	module	M00545	arthritis	high	RA	70	93	0.1732	0.1463	0.302314	0.745470
kegg	module	M00546	arthritis	moderate	RA	45	93	0.5766	0.5208	0.364387	0.758980
kegg	module	M00546	arthritis	high	RA	70	93	0.6107	0.5208	0.103860	0.582587
kegg	module	M00549	arthritis	moderate	RA	45	93	4.1778	4.0247	0.241511	0.736854
kegg	module	M00549	arthritis	high	RA	70	93	4.0976	4.0247	0.517752	0.847312
kegg	module	M00550	arthritis	moderate	RA	45	93	0.8049	0.6957	0.271197	0.738635
kegg	module	M00550	arthritis	high	RA	70	93	0.6447	0.6957	0.510099	0.847312
kegg	module	M00551	arthritis	moderate	RA	45	93	0.0252	0.0227	0.851461	0.972595
kegg	module	M00551	arthritis	high	RA	70	93	0.0147	0.0227	0.393886	0.777366
kegg	module	M00554	arthritis	moderate	RA	45	93	1.5785	1.5273	0.328614	0.750911
kegg	module	M00554	arthritis	high	RA	70	93	1.5638	1.5273	0.421190	0.802903
kegg	module	M00555	arthritis	moderate	RA	45	93	0.0688	0.0629	0.668222	0.906624
kegg	module	M00555	arthritis	high	RA	70	93	0.0574	0.0629	0.605127	0.873328
kegg	module	M00563	arthritis	moderate	RA	45	93	0.4079	0.3457	0.082111	0.568635
kegg	module	M00563	arthritis	high	RA	70	93	0.4291	0.3457	0.009468	0.290166
kegg	module	M00564	arthritis	moderate	RA	45	93	0.0376	0.0511	0.196096	0.716956
kegg	module	M00564	arthritis	high	RA	70	93	0.0312	0.0511	0.018096	0.377126
kegg	module	M00565	arthritis	moderate	RA	45	93	13.7829	13.1946	0.030564	0.442329
kegg	module	M00565	arthritis	high	RA	70	93	13.5930	13.1946	0.091795	0.582587
kegg	module	M00567	arthritis	moderate	RA	45	93	1.0916	0.9934	0.097661	0.582587
kegg	module	M00567	arthritis	high	RA	70	93	1.1116	0.9934	0.023757	0.392930
kegg	module	M00568	arthritis	moderate	RA	45	93	0.4612	0.4001	0.041635	0.494446
kegg	module	M00568	arthritis	high	RA	70	93	0.4151	0.4001	0.541884	0.858902
kegg	module	M00569	arthritis	moderate	RA	45	93	0.4555	0.4666	0.778762	0.945284
kegg	module	M00569	arthritis	high	RA	70	93	0.4008	0.4666	0.044477	0.494446
kegg	module	M00570	arthritis	moderate	RA	45	93	6.2484	5.9959	0.160768	0.666826
kegg	module	M00570	arthritis	high	RA	70	93	6.2133	5.9959	0.166142	0.666826
kegg	module	M00571	arthritis	moderate	RA	45	93	1.0622	1.1804	0.271065	0.738635
kegg	module	M00571	arthritis	high	RA	70	93	1.1844	1.1804	0.966564	0.995217
kegg	module	M00572	arthritis	moderate	RA	45	93	5.5808	5.5535	0.877360	0.977034
kegg	module	M00572	arthritis	high	RA	70	93	5.6456	5.5535	0.551854	0.859792
kegg	module	M00573	arthritis	moderate	RA	45	93	1.9416	2.0417	0.365775	0.758980
kegg	module	M00573	arthritis	high	RA	70	93	1.9912	2.0417	0.603956	0.873328
kegg	module	M00574	arthritis	moderate	RA	45	93	0.0000	0.0001	0.099148	0.582587
kegg	module	M00574	arthritis	high	RA	70	93	0.0000	0.0001	0.011394	0.329794
kegg	module	M00575	arthritis	moderate	RA	45	93	1.0946	1.2044	0.310658	0.745720
kegg	module	M00575	arthritis	high	RA	70	93	1.2089	1.2044	0.963493	0.994019
kegg	module	M00577	arthritis	moderate	RA	45	93	1.9651	2.0847	0.284864	0.742071
kegg	module	M00577	arthritis	high	RA	70	93	2.0103	2.0847	0.448502	0.824584
kegg	module	M00579	arthritis	moderate	RA	45	93	2.0832	2.0059	0.024592	0.400394
kegg	module	M00579	arthritis	high	RA	70	93	2.1248	2.0059	0.000098	0.016960
kegg	module	M00580	arthritis	moderate	RA	45	93	0.2962	0.2294	0.026150	0.417254
kegg	module	M00580	arthritis	high	RA	70	93	0.2464	0.2294	0.473425	0.837747
kegg	module	M00581	arthritis	moderate	RA	45	93	0.6905	0.6798	0.780176	0.945284
kegg	module	M00581	arthritis	high	RA	70	93	0.6587	0.6798	0.522049	0.847312
kegg	module	M00582	arthritis	moderate	RA	45	93	0.6905	0.6798	0.780176	0.945284
kegg	module	M00582	arthritis	high	RA	70	93	0.6587	0.6798	0.522049	0.847312
kegg	module	M00596	arthritis	moderate	RA	45	93	1.3001	1.2957	0.953933	0.992725
kegg	module	M00596	arthritis	high	RA	70	93	1.2539	1.2957	0.524908	0.848081
kegg	module	M00602	arthritis	moderate	RA	45	93	0.7442	0.7047	0.376695	0.760691
kegg	module	M00602	arthritis	high	RA	70	93	0.7466	0.7047	0.282821	0.742071
kegg	module	M00605	arthritis	moderate	RA	45	93	0.7442	0.7047	0.376695	0.760691
kegg	module	M00605	arthritis	high	RA	70	93	0.7466	0.7047	0.282821	0.742071
kegg	module	M00606	arthritis	moderate	RA	45	93	0.7442	0.7047	0.376695	0.760691
kegg	module	M00606	arthritis	high	RA	70	93	0.7466	0.7047	0.282821	0.742071
kegg	module	M00608	arthritis	moderate	RA	45	93	0.0016	0.0022	0.428732	0.809309
kegg	module	M00608	arthritis	high	RA	70	93	0.0035	0.0022	0.131267	0.632580
kegg	module	M00609	arthritis	moderate	RA	45	93	2.8589	2.7763	0.172970	0.676005
kegg	module	M00609	arthritis	high	RA	70	93	2.8393	2.7763	0.231678	0.736854
kegg	module	M00611	arthritis	moderate	RA	45	93	8.4511	8.1087	0.042503	0.494446
kegg	module	M00611	arthritis	high	RA	70	93	8.2623	8.1087	0.289189	0.744404
kegg	module	M00612	arthritis	moderate	RA	45	93	8.4480	8.1057	0.042356	0.494446
kegg	module	M00612	arthritis	high	RA	70	93	8.2521	8.1057	0.311436	0.745720
kegg	module	M00613	arthritis	moderate	RA	45	93	7.7926	7.6993	0.734131	0.932835
kegg	module	M00613	arthritis	high	RA	70	93	7.9465	7.6993	0.305194	0.745470
kegg	module	M00614	arthritis	moderate	RA	45	93	12.9764	12.9497	0.949020	0.992725
kegg	module	M00614	arthritis	high	RA	70	93	13.6170	12.9497	0.072158	0.568635
kegg	module	M00615	arthritis	moderate	RA	45	93	0.1799	0.1534	0.304434	0.745470
kegg	module	M00615	arthritis	high	RA	70	93	0.1427	0.1534	0.594017	0.873312
kegg	module	M00616	arthritis	moderate	RA	45	93	2.8303	2.7636	0.654296	0.906624
kegg	module	M00616	arthritis	high	RA	70	93	2.7316	2.7636	0.803680	0.950550
kegg	module	M00617	arthritis	moderate	RA	45	93	3.5240	3.3932	0.082711	0.568635
kegg	module	M00617	arthritis	high	RA	70	93	3.7008	3.3932	0.000008	0.002695
kegg	module	M00618	arthritis	moderate	RA	45	93	5.1739	4.9396	0.002308	0.126554
kegg	module	M00618	arthritis	high	RA	70	93	5.2603	4.9396	0.000003	0.002563
kegg	module	M00622	arthritis	moderate	RA	45	93	0.0061	0.0051	0.566785	0.864521
kegg	module	M00622	arthritis	high	RA	70	93	0.0055	0.0051	0.776340	0.945031
kegg	module	M00623	arthritis	moderate	RA	45	93	0.0005	0.0008	0.520583	0.847312
kegg	module	M00623	arthritis	high	RA	70	93	0.0005	0.0008	0.440690	0.816571
kegg	module	M00001	carcinoma	advanced_adenoma	CC	28	35	17.6631	18.0002	0.677314	0.948603
kegg	module	M00001	carcinoma	carcinoma	CC	36	35	17.6726	18.0002	0.665864	0.942704
kegg	module	M00002	carcinoma	advanced_adenoma	CC	28	35	9.0955	9.1008	0.985003	1.000000
kegg	module	M00002	carcinoma	carcinoma	CC	36	35	9.0973	9.1008	0.989318	1.000000
kegg	module	M00003	carcinoma	advanced_adenoma	CC	28	35	11.7617	11.7070	0.916442	0.999627
kegg	module	M00003	carcinoma	carcinoma	CC	36	35	11.8253	11.7070	0.808917	0.976660
kegg	module	M00004	carcinoma	advanced_adenoma	CC	28	35	8.1296	8.2776	0.756033	0.974557
kegg	module	M00004	carcinoma	carcinoma	CC	36	35	8.0345	8.2776	0.583697	0.888558
kegg	module	M00005	carcinoma	advanced_adenoma	CC	28	35	1.4063	1.3665	0.536144	0.859479
kegg	module	M00005	carcinoma	carcinoma	CC	36	35	1.3140	1.3665	0.367659	0.788220
kegg	module	M00006	carcinoma	advanced_adenoma	CC	28	35	0.9877	1.0080	0.911556	0.999627
kegg	module	M00006	carcinoma	carcinoma	CC	36	35	1.0509	1.0080	0.808648	0.976660
kegg	module	M00007	carcinoma	advanced_adenoma	CC	28	35	5.7725	5.8598	0.765596	0.974557
kegg	module	M00007	carcinoma	carcinoma	CC	36	35	5.6738	5.8598	0.494237	0.836031
kegg	module	M00008	carcinoma	advanced_adenoma	CC	28	35	1.3960	1.3956	0.997870	1.000000
kegg	module	M00008	carcinoma	carcinoma	CC	36	35	1.4790	1.3956	0.605636	0.896410
kegg	module	M00009	carcinoma	advanced_adenoma	CC	28	35	9.1930	9.1383	0.945154	0.999627
kegg	module	M00009	carcinoma	carcinoma	CC	36	35	10.4114	9.1383	0.110228	0.454140
kegg	module	M00010	carcinoma	advanced_adenoma	CC	28	35	3.2136	3.3615	0.419097	0.810203
kegg	module	M00010	carcinoma	carcinoma	CC	36	35	3.2343	3.3615	0.459057	0.827830
kegg	module	M00011	carcinoma	advanced_adenoma	CC	28	35	5.9794	5.7768	0.763194	0.974557
kegg	module	M00011	carcinoma	carcinoma	CC	36	35	7.1772	5.7768	0.044786	0.311329
kegg	module	M00012	carcinoma	advanced_adenoma	CC	28	35	2.6671	2.6473	0.938834	0.999627
kegg	module	M00012	carcinoma	carcinoma	CC	36	35	2.9976	2.6473	0.173528	0.561664
kegg	module	M00013	carcinoma	advanced_adenoma	CC	28	35	0.0788	0.0982	0.395696	0.796517
kegg	module	M00013	carcinoma	carcinoma	CC	36	35	0.0996	0.0982	0.953578	0.999627
kegg	module	M00014	carcinoma	advanced_adenoma	CC	28	35	1.8527	1.9562	0.407171	0.797634
kegg	module	M00014	carcinoma	carcinoma	CC	36	35	2.0375	1.9562	0.506792	0.836657
kegg	module	M00015	carcinoma	advanced_adenoma	CC	28	35	2.4642	2.6410	0.146726	0.515155
kegg	module	M00015	carcinoma	carcinoma	CC	36	35	2.6077	2.6410	0.775338	0.974557
kegg	module	M00016	carcinoma	advanced_adenoma	CC	28	35	9.3659	9.2398	0.807830	0.976660
kegg	module	M00016	carcinoma	carcinoma	CC	36	35	9.3253	9.2398	0.859824	0.996138
kegg	module	M00017	carcinoma	advanced_adenoma	CC	28	35	8.4543	8.4347	0.967731	1.000000
kegg	module	M00017	carcinoma	carcinoma	CC	36	35	8.6385	8.4347	0.656448	0.933633
kegg	module	M00018	carcinoma	advanced_adenoma	CC	28	35	5.3865	5.3699	0.941887	0.999627
kegg	module	M00018	carcinoma	carcinoma	CC	36	35	5.2976	5.3699	0.732065	0.974557
kegg	module	M00019	carcinoma	advanced_adenoma	CC	28	35	5.9165	5.9626	0.901742	0.999627
kegg	module	M00019	carcinoma	carcinoma	CC	36	35	5.9832	5.9626	0.953271	0.999627
kegg	module	M00020	carcinoma	advanced_adenoma	CC	28	35	2.9009	2.8374	0.667176	0.943280
kegg	module	M00020	carcinoma	carcinoma	CC	36	35	2.8933	2.8374	0.685487	0.949892
kegg	module	M00021	carcinoma	advanced_adenoma	CC	28	35	2.3863	2.5865	0.052536	0.323918
kegg	module	M00021	carcinoma	carcinoma	CC	36	35	2.5803	2.5865	0.949182	0.999627
kegg	module	M00022	carcinoma	advanced_adenoma	CC	28	35	7.4097	7.6345	0.508183	0.836657
kegg	module	M00022	carcinoma	carcinoma	CC	36	35	7.4650	7.6345	0.595371	0.888558
kegg	module	M00023	carcinoma	advanced_adenoma	CC	28	35	4.1144	4.2700	0.549963	0.870718
kegg	module	M00023	carcinoma	carcinoma	CC	36	35	4.2248	4.2700	0.854705	0.994933
kegg	module	M00024	carcinoma	advanced_adenoma	CC	28	35	1.6564	1.7049	0.657665	0.933633
kegg	module	M00024	carcinoma	carcinoma	CC	36	35	1.7616	1.7049	0.591117	0.888558
kegg	module	M00025	carcinoma	advanced_adenoma	CC	28	35	2.2987	2.3700	0.482503	0.835813
kegg	module	M00025	carcinoma	carcinoma	CC	36	35	2.3275	2.3700	0.656130	0.933633
kegg	module	M00026	carcinoma	advanced_adenoma	CC	28	35	7.5970	8.0243	0.154528	0.522787
kegg	module	M00026	carcinoma	carcinoma	CC	36	35	7.6689	8.0243	0.205793	0.613541
kegg	module	M00027	carcinoma	advanced_adenoma	CC	28	35	0.4606	0.3861	0.565219	0.877732
kegg	module	M00027	carcinoma	carcinoma	CC	36	35	0.6502	0.3861	0.071478	0.365774
kegg	module	M00028	carcinoma	advanced_adenoma	CC	28	35	4.0557	4.0973	0.833839	0.987342
kegg	module	M00028	carcinoma	carcinoma	CC	36	35	4.1133	4.0973	0.931845	0.999627
kegg	module	M00029	carcinoma	advanced_adenoma	CC	28	35	3.3802	3.3667	0.925498	0.999627
kegg	module	M00029	carcinoma	carcinoma	CC	36	35	3.4311	3.3667	0.637191	0.915797
kegg	module	M00030	carcinoma	advanced_adenoma	CC	28	35	0.5726	0.5856	0.757519	0.974557
kegg	module	M00030	carcinoma	carcinoma	CC	36	35	0.6263	0.5856	0.313315	0.737946
kegg	module	M00031	carcinoma	advanced_adenoma	CC	28	35	0.0025	0.0022	0.710641	0.966694
kegg	module	M00031	carcinoma	carcinoma	CC	36	35	0.0022	0.0022	0.929410	0.999627
kegg	module	M00032	carcinoma	advanced_adenoma	CC	28	35	0.9943	0.8716	0.503656	0.836657
kegg	module	M00032	carcinoma	carcinoma	CC	36	35	1.3070	0.8716	0.029632	0.311329
kegg	module	M00033	carcinoma	advanced_adenoma	CC	28	35	2.4860	2.5040	0.861344	0.996138
kegg	module	M00033	carcinoma	carcinoma	CC	36	35	2.4637	2.5040	0.675326	0.947092
kegg	module	M00034	carcinoma	advanced_adenoma	CC	28	35	3.6712	3.6578	0.950678	0.999627
kegg	module	M00034	carcinoma	carcinoma	CC	36	35	3.5905	3.6578	0.735847	0.974557
kegg	module	M00035	carcinoma	advanced_adenoma	CC	28	35	5.0772	5.1003	0.916625	0.999627
kegg	module	M00035	carcinoma	carcinoma	CC	36	35	4.8182	5.1003	0.162042	0.541177
kegg	module	M00036	carcinoma	advanced_adenoma	CC	28	35	1.4836	1.4421	0.703526	0.960778
kegg	module	M00036	carcinoma	carcinoma	CC	36	35	1.6177	1.4421	0.101749	0.447792
kegg	module	M00037	carcinoma	advanced_adenoma	CC	28	35	0.0157	0.0140	0.877220	0.999627
kegg	module	M00037	carcinoma	carcinoma	CC	36	35	0.0150	0.0140	0.917077	0.999627
kegg	module	M00038	carcinoma	advanced_adenoma	CC	28	35	0.2834	0.2534	0.293230	0.712229
kegg	module	M00038	carcinoma	carcinoma	CC	36	35	0.2679	0.2534	0.580081	0.888558
kegg	module	M00039	carcinoma	advanced_adenoma	CC	28	35	0.0404	0.0161	0.227506	0.638980
kegg	module	M00039	carcinoma	carcinoma	CC	36	35	0.0934	0.0161	0.013305	0.239969
kegg	module	M00040	carcinoma	advanced_adenoma	CC	28	35	0.0995	0.0750	0.454208	0.825976
kegg	module	M00040	carcinoma	carcinoma	CC	36	35	0.1512	0.0750	0.049105	0.317688
kegg	module	M00042	carcinoma	advanced_adenoma	CC	28	35	0.0262	0.0184	0.500486	0.836657
kegg	module	M00042	carcinoma	carcinoma	CC	36	35	0.0273	0.0184	0.426277	0.811041
kegg	module	M00044	carcinoma	advanced_adenoma	CC	28	35	0.0973	0.1045	0.833370	0.987342
kegg	module	M00044	carcinoma	carcinoma	CC	36	35	0.1289	0.1045	0.505718	0.836657
kegg	module	M00045	carcinoma	advanced_adenoma	CC	28	35	0.6122	0.7255	0.407050	0.797634
kegg	module	M00045	carcinoma	carcinoma	CC	36	35	0.7990	0.7255	0.614043	0.902445
kegg	module	M00046	carcinoma	advanced_adenoma	CC	28	35	0.3888	0.3366	0.423525	0.811041
kegg	module	M00046	carcinoma	carcinoma	CC	36	35	0.3781	0.3366	0.490179	0.835813
kegg	module	M00047	carcinoma	advanced_adenoma	CC	28	35	0.0226	0.0245	0.794319	0.976660
kegg	module	M00047	carcinoma	carcinoma	CC	36	35	0.0151	0.0245	0.086386	0.407430
kegg	module	M00048	carcinoma	advanced_adenoma	CC	28	35	10.1508	10.0344	0.757938	0.974557
kegg	module	M00048	carcinoma	carcinoma	CC	36	35	10.4500	10.0344	0.248282	0.654726
kegg	module	M00049	carcinoma	advanced_adenoma	CC	28	35	4.6430	4.6025	0.729558	0.974557
kegg	module	M00049	carcinoma	carcinoma	CC	36	35	4.6124	4.6025	0.928213	0.999627
kegg	module	M00050	carcinoma	advanced_adenoma	CC	28	35	5.1587	5.1623	0.982101	1.000000
kegg	module	M00050	carcinoma	carcinoma	CC	36	35	5.1464	5.1623	0.914621	0.999627
kegg	module	M00051	carcinoma	advanced_adenoma	CC	28	35	8.9025	9.1209	0.480740	0.835813
kegg	module	M00051	carcinoma	carcinoma	CC	36	35	9.0510	9.1209	0.810252	0.976660
kegg	module	M00052	carcinoma	advanced_adenoma	CC	28	35	4.3588	4.5508	0.360084	0.783943
kegg	module	M00052	carcinoma	carcinoma	CC	36	35	4.2613	4.5508	0.137610	0.500594
kegg	module	M00053	carcinoma	advanced_adenoma	CC	28	35	6.1457	6.1446	0.998074	1.000000
kegg	module	M00053	carcinoma	carcinoma	CC	36	35	6.6293	6.1446	0.245118	0.651501
kegg	module	M00055	carcinoma	advanced_adenoma	CC	28	35	0.1127	0.1305	0.387805	0.795457
kegg	module	M00055	carcinoma	carcinoma	CC	36	35	0.1055	0.1305	0.183822	0.577278
kegg	module	M00056	carcinoma	advanced_adenoma	CC	28	35	0.0005	0.0001	0.244782	0.651501
kegg	module	M00056	carcinoma	carcinoma	CC	36	35	0.0006	0.0001	0.182930	0.577278
kegg	module	M00057	carcinoma	advanced_adenoma	CC	28	35	0.0000	0.0000	0.551476	0.870718
kegg	module	M00057	carcinoma	carcinoma	CC	36	35	0.0002	0.0000	0.007175	0.182152
kegg	module	M00060	carcinoma	advanced_adenoma	CC	28	35	1.1259	0.9290	0.492504	0.835813
kegg	module	M00060	carcinoma	carcinoma	CC	36	35	2.2243	0.9290	0.001163	0.106980
kegg	module	M00061	carcinoma	advanced_adenoma	CC	28	35	2.0531	2.1451	0.695322	0.955839
kegg	module	M00061	carcinoma	carcinoma	CC	36	35	2.4805	2.1451	0.167298	0.550985
kegg	module	M00063	carcinoma	advanced_adenoma	CC	28	35	0.4450	0.4234	0.823123	0.982104
kegg	module	M00063	carcinoma	carcinoma	CC	36	35	0.7962	0.4234	0.003086	0.153142
kegg	module	M00064	carcinoma	advanced_adenoma	CC	28	35	0.4547	0.3866	0.543737	0.867648
kegg	module	M00064	carcinoma	carcinoma	CC	36	35	0.7236	0.3866	0.013435	0.239969
kegg	module	M00065	carcinoma	advanced_adenoma	CC	28	35	0.0403	0.0373	0.672173	0.946492
kegg	module	M00065	carcinoma	carcinoma	CC	36	35	0.0366	0.0373	0.913638	0.999627
kegg	module	M00066	carcinoma	advanced_adenoma	CC	28	35	0.0021	0.0014	0.432917	0.815732
kegg	module	M00066	carcinoma	carcinoma	CC	36	35	0.0051	0.0014	0.006335	0.182152
kegg	module	M00072	carcinoma	advanced_adenoma	CC	28	35	0.0173	0.0064	0.067816	0.365381
kegg	module	M00072	carcinoma	carcinoma	CC	36	35	0.0185	0.0064	0.038913	0.311329
kegg	module	M00073	carcinoma	advanced_adenoma	CC	28	35	0.0037	0.0086	0.042540	0.311329
kegg	module	M00073	carcinoma	carcinoma	CC	36	35	0.0058	0.0086	0.313733	0.737946
kegg	module	M00074	carcinoma	advanced_adenoma	CC	28	35	0.0018	0.0042	0.086670	0.407430
kegg	module	M00074	carcinoma	carcinoma	CC	36	35	0.0072	0.0042	0.193793	0.593557
kegg	module	M00075	carcinoma	advanced_adenoma	CC	28	35	0.0045	0.0072	0.176566	0.564360
kegg	module	M00075	carcinoma	carcinoma	CC	36	35	0.0072	0.0072	0.998675	1.000000
kegg	module	M00076	carcinoma	advanced_adenoma	CC	28	35	0.5850	0.7293	0.037805	0.311329
kegg	module	M00076	carcinoma	carcinoma	CC	36	35	0.7367	0.7293	0.918478	0.999627
kegg	module	M00077	carcinoma	advanced_adenoma	CC	28	35	0.5352	0.6542	0.043467	0.311329
kegg	module	M00077	carcinoma	carcinoma	CC	36	35	0.6394	0.6542	0.797651	0.976660
kegg	module	M00078	carcinoma	advanced_adenoma	CC	28	35	0.6121	0.8367	0.045116	0.311329
kegg	module	M00078	carcinoma	carcinoma	CC	36	35	0.8531	0.8367	0.893316	0.999627
kegg	module	M00079	carcinoma	advanced_adenoma	CC	28	35	1.3438	1.5552	0.272126	0.678584
kegg	module	M00079	carcinoma	carcinoma	CC	36	35	1.8957	1.5552	0.112695	0.456918
kegg	module	M00080	carcinoma	advanced_adenoma	CC	28	35	0.6184	0.4357	0.356195	0.783943
kegg	module	M00080	carcinoma	carcinoma	CC	36	35	1.1341	0.4357	0.008006	0.182152
kegg	module	M00081	carcinoma	advanced_adenoma	CC	28	35	1.0727	1.3574	0.246335	0.651501
kegg	module	M00081	carcinoma	carcinoma	CC	36	35	1.9170	1.3574	0.070453	0.365774
kegg	module	M00082	carcinoma	advanced_adenoma	CC	28	35	4.0036	4.1084	0.737833	0.974557
kegg	module	M00082	carcinoma	carcinoma	CC	36	35	3.8839	4.1084	0.438071	0.816447
kegg	module	M00083	carcinoma	advanced_adenoma	CC	28	35	5.9346	6.1053	0.644964	0.924318
kegg	module	M00083	carcinoma	carcinoma	CC	36	35	6.2880	6.1053	0.608754	0.898470
kegg	module	M00085	carcinoma	advanced_adenoma	CC	28	35	0.0000	0.0000	0.474291	0.835813
kegg	module	M00085	carcinoma	carcinoma	CC	36	35	0.0001	0.0000	0.362361	0.783943
kegg	module	M00086	carcinoma	advanced_adenoma	CC	28	35	1.4615	1.4852	0.849013	0.994933
kegg	module	M00086	carcinoma	carcinoma	CC	36	35	1.6126	1.4852	0.292687	0.712229
kegg	module	M00087	carcinoma	advanced_adenoma	CC	28	35	0.4375	0.3156	0.461175	0.827830
kegg	module	M00087	carcinoma	carcinoma	CC	36	35	0.6961	0.3156	0.058279	0.339254
kegg	module	M00088	carcinoma	advanced_adenoma	CC	28	35	0.5769	0.5446	0.657074	0.933633
kegg	module	M00088	carcinoma	carcinoma	CC	36	35	0.6177	0.5446	0.301614	0.723762
kegg	module	M00089	carcinoma	advanced_adenoma	CC	28	35	3.0037	3.0255	0.846847	0.994933
kegg	module	M00089	carcinoma	carcinoma	CC	36	35	2.9541	3.0255	0.497865	0.836657
kegg	module	M00090	carcinoma	advanced_adenoma	CC	28	35	0.2287	0.2118	0.597729	0.888558
kegg	module	M00090	carcinoma	carcinoma	CC	36	35	0.1812	0.2118	0.256981	0.664706
kegg	module	M00091	carcinoma	advanced_adenoma	CC	28	35	0.0238	0.0199	0.498083	0.836657
kegg	module	M00091	carcinoma	carcinoma	CC	36	35	0.0203	0.0199	0.935305	0.999627
kegg	module	M00092	carcinoma	advanced_adenoma	CC	28	35	0.0042	0.0030	0.518219	0.842957
kegg	module	M00092	carcinoma	carcinoma	CC	36	35	0.0038	0.0030	0.634151	0.915215
kegg	module	M00093	carcinoma	advanced_adenoma	CC	28	35	1.6297	1.6398	0.929285	0.999627
kegg	module	M00093	carcinoma	carcinoma	CC	36	35	1.9461	1.6398	0.009923	0.198832
kegg	module	M00094	carcinoma	advanced_adenoma	CC	28	35	0.0121	0.0125	0.948968	0.999627
kegg	module	M00094	carcinoma	carcinoma	CC	36	35	0.0082	0.0125	0.372988	0.788606
kegg	module	M00095	carcinoma	advanced_adenoma	CC	28	35	0.7336	0.6348	0.399257	0.796517
kegg	module	M00095	carcinoma	carcinoma	CC	36	35	0.8046	0.6348	0.141346	0.506125
kegg	module	M00096	carcinoma	advanced_adenoma	CC	28	35	6.2085	6.4141	0.359488	0.783943
kegg	module	M00096	carcinoma	carcinoma	CC	36	35	6.5642	6.4141	0.486220	0.835813
kegg	module	M00097	carcinoma	advanced_adenoma	CC	28	35	0.0390	0.0408	0.874697	0.999627
kegg	module	M00097	carcinoma	carcinoma	CC	36	35	0.0482	0.0408	0.533846	0.857302
kegg	module	M00098	carcinoma	advanced_adenoma	CC	28	35	0.2697	0.2920	0.599687	0.890133
kegg	module	M00098	carcinoma	carcinoma	CC	36	35	0.2931	0.2920	0.978522	1.000000
kegg	module	M00099	carcinoma	advanced_adenoma	CC	28	35	0.0121	0.0126	0.943957	0.999627
kegg	module	M00099	carcinoma	carcinoma	CC	36	35	0.0087	0.0126	0.427791	0.811041
kegg	module	M00101	carcinoma	advanced_adenoma	CC	28	35	0.0119	0.0088	0.398377	0.796517
kegg	module	M00101	carcinoma	carcinoma	CC	36	35	0.0082	0.0088	0.847002	0.994933
kegg	module	M00102	carcinoma	advanced_adenoma	CC	28	35	0.0152	0.0154	0.964903	1.000000
kegg	module	M00102	carcinoma	carcinoma	CC	36	35	0.0107	0.0154	0.215415	0.629750
kegg	module	M00104	carcinoma	advanced_adenoma	CC	28	35	0.0897	0.0937	0.796036	0.976660
kegg	module	M00104	carcinoma	carcinoma	CC	36	35	0.0858	0.0937	0.573659	0.884566
kegg	module	M00107	carcinoma	advanced_adenoma	CC	28	35	0.0133	0.0253	0.136333	0.500594
kegg	module	M00107	carcinoma	carcinoma	CC	36	35	0.0446	0.0253	0.138360	0.500594
kegg	module	M00109	carcinoma	advanced_adenoma	CC	28	35	0.0008	0.0004	0.146423	0.515155
kegg	module	M00109	carcinoma	carcinoma	CC	36	35	0.0004	0.0004	0.761555	0.974557
kegg	module	M00110	carcinoma	advanced_adenoma	CC	28	35	0.0133	0.0253	0.136333	0.500594
kegg	module	M00110	carcinoma	carcinoma	CC	36	35	0.0446	0.0253	0.138360	0.500594
kegg	module	M00112	carcinoma	advanced_adenoma	CC	28	35	0.0043	0.0073	0.449659	0.820569
kegg	module	M00112	carcinoma	carcinoma	CC	36	35	0.0081	0.0073	0.880089	0.999627
kegg	module	M00113	carcinoma	advanced_adenoma	CC	28	35	0.0855	0.0458	0.355702	0.783943
kegg	module	M00113	carcinoma	carcinoma	CC	36	35	0.1811	0.0458	0.031237	0.311329
kegg	module	M00114	carcinoma	advanced_adenoma	CC	28	35	3.6549	3.7984	0.502268	0.836657
kegg	module	M00114	carcinoma	carcinoma	CC	36	35	4.1458	3.7984	0.105249	0.450824
kegg	module	M00115	carcinoma	advanced_adenoma	CC	28	35	4.4403	4.4382	0.990439	1.000000
kegg	module	M00115	carcinoma	carcinoma	CC	36	35	4.4371	4.4382	0.994867	1.000000
kegg	module	M00116	carcinoma	advanced_adenoma	CC	28	35	1.4701	1.4308	0.891435	0.999627
kegg	module	M00116	carcinoma	carcinoma	CC	36	35	2.3701	1.4308	0.007582	0.182152
kegg	module	M00117	carcinoma	advanced_adenoma	CC	28	35	1.7218	1.6371	0.776204	0.974557
kegg	module	M00117	carcinoma	carcinoma	CC	36	35	2.2280	1.6371	0.065904	0.365279
kegg	module	M00118	carcinoma	advanced_adenoma	CC	28	35	0.2793	0.2398	0.613633	0.902445
kegg	module	M00118	carcinoma	carcinoma	CC	36	35	0.3272	0.2398	0.272866	0.678584
kegg	module	M00119	carcinoma	advanced_adenoma	CC	28	35	3.0100	3.0665	0.746827	0.974557
kegg	module	M00119	carcinoma	carcinoma	CC	36	35	3.2005	3.0665	0.428731	0.811041
kegg	module	M00120	carcinoma	advanced_adenoma	CC	28	35	3.4845	3.5787	0.427901	0.811041
kegg	module	M00120	carcinoma	carcinoma	CC	36	35	3.7437	3.5787	0.153594	0.522787
kegg	module	M00121	carcinoma	advanced_adenoma	CC	28	35	5.8861	5.7039	0.686546	0.950041
kegg	module	M00121	carcinoma	carcinoma	CC	36	35	6.1462	5.7039	0.307195	0.727493
kegg	module	M00122	carcinoma	advanced_adenoma	CC	28	35	3.8279	4.1570	0.224473	0.637829
kegg	module	M00122	carcinoma	carcinoma	CC	36	35	3.9328	4.1570	0.382237	0.793530
kegg	module	M00123	carcinoma	advanced_adenoma	CC	28	35	1.4445	1.3915	0.761464	0.974557
kegg	module	M00123	carcinoma	carcinoma	CC	36	35	1.7572	1.3915	0.044912	0.311329
kegg	module	M00124	carcinoma	advanced_adenoma	CC	28	35	1.4836	1.4646	0.929679	0.999627
kegg	module	M00124	carcinoma	carcinoma	CC	36	35	1.9700	1.4646	0.032186	0.311329
kegg	module	M00125	carcinoma	advanced_adenoma	CC	28	35	2.9173	2.8702	0.805376	0.976660
kegg	module	M00125	carcinoma	carcinoma	CC	36	35	3.3076	2.8702	0.023655	0.287670
kegg	module	M00126	carcinoma	advanced_adenoma	CC	28	35	4.7832	4.6907	0.760801	0.974557
kegg	module	M00126	carcinoma	carcinoma	CC	36	35	5.4235	4.6907	0.017132	0.273736
kegg	module	M00127	carcinoma	advanced_adenoma	CC	28	35	3.7225	3.7852	0.776073	0.974557
kegg	module	M00127	carcinoma	carcinoma	CC	36	35	3.9246	3.7852	0.510687	0.838009
kegg	module	M00128	carcinoma	advanced_adenoma	CC	28	35	0.0413	0.0201	0.355567	0.783943
kegg	module	M00128	carcinoma	carcinoma	CC	36	35	0.0892	0.0201	0.038355	0.311329
kegg	module	M00129	carcinoma	advanced_adenoma	CC	28	35	1.5959	1.7048	0.315818	0.739939
kegg	module	M00129	carcinoma	carcinoma	CC	36	35	1.8490	1.7048	0.188209	0.584516
kegg	module	M00130	carcinoma	advanced_adenoma	CC	28	35	0.0001	0.0000	0.317421	0.739939
kegg	module	M00130	carcinoma	carcinoma	CC	36	35	0.0005	0.0000	0.007626	0.182152
kegg	module	M00131	carcinoma	advanced_adenoma	CC	28	35	0.4146	0.4067	0.888250	0.999627
kegg	module	M00131	carcinoma	carcinoma	CC	36	35	0.4575	0.4067	0.359950	0.783943
kegg	module	M00133	carcinoma	advanced_adenoma	CC	28	35	1.5162	1.4848	0.857288	0.994933
kegg	module	M00133	carcinoma	carcinoma	CC	36	35	1.7794	1.4848	0.099090	0.446978
kegg	module	M00134	carcinoma	advanced_adenoma	CC	28	35	0.2227	0.1728	0.369371	0.788220
kegg	module	M00134	carcinoma	carcinoma	CC	36	35	0.2999	0.1728	0.038565	0.311329
kegg	module	M00135	carcinoma	advanced_adenoma	CC	28	35	0.7688	0.8166	0.436583	0.816447
kegg	module	M00135	carcinoma	carcinoma	CC	36	35	0.7760	0.8166	0.482688	0.835813
kegg	module	M00136	carcinoma	advanced_adenoma	CC	28	35	0.0436	0.0488	0.900699	0.999627
kegg	module	M00136	carcinoma	carcinoma	CC	36	35	0.1378	0.0488	0.202712	0.610480
kegg	module	M00140	carcinoma	advanced_adenoma	CC	28	35	2.8843	2.9626	0.153347	0.522787
kegg	module	M00140	carcinoma	carcinoma	CC	36	35	2.8483	2.9626	0.026250	0.297310
kegg	module	M00141	carcinoma	advanced_adenoma	CC	28	35	0.8514	0.8507	0.981511	1.000000
kegg	module	M00141	carcinoma	carcinoma	CC	36	35	0.9002	0.8507	0.076926	0.381445
kegg	module	M00142	carcinoma	advanced_adenoma	CC	28	35	0.0003	0.0003	0.939929	0.999627
kegg	module	M00142	carcinoma	carcinoma	CC	36	35	0.0009	0.0003	0.114507	0.459005
kegg	module	M00143	carcinoma	advanced_adenoma	CC	28	35	0.0006	0.0005	0.850327	0.994933
kegg	module	M00143	carcinoma	carcinoma	CC	36	35	0.0026	0.0005	0.024365	0.287670
kegg	module	M00144	carcinoma	advanced_adenoma	CC	28	35	3.0426	2.6621	0.344561	0.775881
kegg	module	M00144	carcinoma	carcinoma	CC	36	35	4.2136	2.6621	0.000731	0.084578
kegg	module	M00145	carcinoma	advanced_adenoma	CC	28	35	0.0103	0.0070	0.538971	0.862297
kegg	module	M00145	carcinoma	carcinoma	CC	36	35	0.0129	0.0070	0.300614	0.723762
kegg	module	M00146	carcinoma	advanced_adenoma	CC	28	35	0.0001	0.0000	0.242729	0.651501
kegg	module	M00146	carcinoma	carcinoma	CC	36	35	0.0004	0.0000	0.035520	0.311329
kegg	module	M00147	carcinoma	advanced_adenoma	CC	28	35	0.0000	0.0000	0.887818	0.999627
kegg	module	M00147	carcinoma	carcinoma	CC	36	35	0.0000	0.0000	0.887700	0.999627
kegg	module	M00148	carcinoma	advanced_adenoma	CC	28	35	0.0003	0.0002	0.733758	0.974557
kegg	module	M00148	carcinoma	carcinoma	CC	36	35	0.0014	0.0002	0.043881	0.311329
kegg	module	M00149	carcinoma	advanced_adenoma	CC	28	35	1.1188	1.0835	0.820288	0.981332
kegg	module	M00149	carcinoma	carcinoma	CC	36	35	1.4706	1.0835	0.022530	0.287670
kegg	module	M00150	carcinoma	advanced_adenoma	CC	28	35	1.3540	1.3926	0.854529	0.994933
kegg	module	M00150	carcinoma	carcinoma	CC	36	35	1.1843	1.3926	0.260206	0.665785
kegg	module	M00151	carcinoma	advanced_adenoma	CC	28	35	0.0012	0.0017	0.674251	0.947092
kegg	module	M00151	carcinoma	carcinoma	CC	36	35	0.0090	0.0017	0.020204	0.279107
kegg	module	M00152	carcinoma	advanced_adenoma	CC	28	35	0.0012	0.0017	0.674579	0.947092
kegg	module	M00152	carcinoma	carcinoma	CC	36	35	0.0090	0.0017	0.020485	0.279107
kegg	module	M00153	carcinoma	advanced_adenoma	CC	28	35	0.3521	0.3008	0.619679	0.905617
kegg	module	M00153	carcinoma	carcinoma	CC	36	35	0.6491	0.3008	0.010726	0.203203
kegg	module	M00154	carcinoma	advanced_adenoma	CC	28	35	0.0007	0.0004	0.517468	0.842957
kegg	module	M00154	carcinoma	carcinoma	CC	36	35	0.0017	0.0004	0.048561	0.317688
kegg	module	M00155	carcinoma	advanced_adenoma	CC	28	35	0.0008	0.0006	0.706373	0.962144
kegg	module	M00155	carcinoma	carcinoma	CC	36	35	0.0014	0.0006	0.236155	0.648487
kegg	module	M00156	carcinoma	advanced_adenoma	CC	28	35	0.0077	0.0096	0.684936	0.949892
kegg	module	M00156	carcinoma	carcinoma	CC	36	35	0.0149	0.0096	0.382717	0.793530
kegg	module	M00157	carcinoma	advanced_adenoma	CC	28	35	8.9864	9.5473	0.277062	0.685745
kegg	module	M00157	carcinoma	carcinoma	CC	36	35	8.2249	9.5473	0.005312	0.182152
kegg	module	M00158	carcinoma	advanced_adenoma	CC	28	35	0.0001	0.0001	0.512381	0.839468
kegg	module	M00158	carcinoma	carcinoma	CC	36	35	0.0004	0.0001	0.030839	0.311329
kegg	module	M00159	carcinoma	advanced_adenoma	CC	28	35	5.3063	5.3403	0.938693	0.999627
kegg	module	M00159	carcinoma	carcinoma	CC	36	35	4.8547	5.3403	0.229874	0.641999
kegg	module	M00160	carcinoma	advanced_adenoma	CC	28	35	0.0011	0.0003	0.318895	0.741716
kegg	module	M00160	carcinoma	carcinoma	CC	36	35	0.0030	0.0003	0.050568	0.319156
kegg	module	M00161	carcinoma	advanced_adenoma	CC	28	35	0.0038	0.0026	0.597543	0.888558
kegg	module	M00161	carcinoma	carcinoma	CC	36	35	0.0047	0.0026	0.363326	0.783943
kegg	module	M00162	carcinoma	advanced_adenoma	CC	28	35	0.0018	0.0013	0.655282	0.933633
kegg	module	M00162	carcinoma	carcinoma	CC	36	35	0.0022	0.0013	0.439366	0.816447
kegg	module	M00163	carcinoma	advanced_adenoma	CC	28	35	0.0023	0.0019	0.774935	0.974557
kegg	module	M00163	carcinoma	carcinoma	CC	36	35	0.0024	0.0019	0.700575	0.958005
kegg	module	M00165	carcinoma	advanced_adenoma	CC	28	35	9.0678	9.0687	0.998708	1.000000
kegg	module	M00165	carcinoma	carcinoma	CC	36	35	9.2127	9.0687	0.781428	0.974557
kegg	module	M00166	carcinoma	advanced_adenoma	CC	28	35	2.3232	2.2805	0.624024	0.905617
kegg	module	M00166	carcinoma	carcinoma	CC	36	35	2.4157	2.2805	0.106261	0.450824
kegg	module	M00167	carcinoma	advanced_adenoma	CC	28	35	6.7446	6.7882	0.929081	0.999627
kegg	module	M00167	carcinoma	carcinoma	CC	36	35	6.7970	6.7882	0.984762	1.000000
kegg	module	M00168	carcinoma	advanced_adenoma	CC	28	35	0.4134	0.3802	0.671452	0.946492
kegg	module	M00168	carcinoma	carcinoma	CC	36	35	0.6208	0.3802	0.009050	0.195708
kegg	module	M00169	carcinoma	advanced_adenoma	CC	28	35	1.2109	1.2758	0.336382	0.763639
kegg	module	M00169	carcinoma	carcinoma	CC	36	35	1.3603	1.2758	0.194691	0.593557
kegg	module	M00170	carcinoma	advanced_adenoma	CC	28	35	1.0728	1.0742	0.985943	1.000000
kegg	module	M00170	carcinoma	carcinoma	CC	36	35	1.1495	1.0742	0.324542	0.747556
kegg	module	M00171	carcinoma	advanced_adenoma	CC	28	35	1.5117	1.5516	0.579046	0.888558
kegg	module	M00171	carcinoma	carcinoma	CC	36	35	1.7285	1.5516	0.015380	0.254387
kegg	module	M00172	carcinoma	advanced_adenoma	CC	28	35	1.4501	1.4985	0.448723	0.820297
kegg	module	M00172	carcinoma	carcinoma	CC	36	35	1.6249	1.4985	0.048088	0.317688
kegg	module	M00173	carcinoma	advanced_adenoma	CC	28	35	11.3877	11.4669	0.915197	0.999627
kegg	module	M00173	carcinoma	carcinoma	CC	36	35	12.7462	11.4669	0.084725	0.404971
kegg	module	M00175	carcinoma	advanced_adenoma	CC	28	35	0.3689	0.3751	0.899898	0.999627
kegg	module	M00175	carcinoma	carcinoma	CC	36	35	0.3314	0.3751	0.326196	0.748670
kegg	module	M00176	carcinoma	advanced_adenoma	CC	28	35	1.2528	1.3091	0.792443	0.976660
kegg	module	M00176	carcinoma	carcinoma	CC	36	35	1.7536	1.3091	0.063838	0.361517
kegg	module	M00177	carcinoma	advanced_adenoma	CC	28	35	0.3239	0.1574	0.081438	0.396532
kegg	module	M00177	carcinoma	carcinoma	CC	36	35	0.3710	0.1574	0.027727	0.309630
kegg	module	M00178	carcinoma	advanced_adenoma	CC	28	35	46.1635	46.7937	0.133499	0.500594
kegg	module	M00178	carcinoma	carcinoma	CC	36	35	46.5489	46.7937	0.533255	0.857302
kegg	module	M00179	carcinoma	advanced_adenoma	CC	28	35	29.9639	29.9184	0.802353	0.976660
kegg	module	M00179	carcinoma	carcinoma	CC	36	35	30.0033	29.9184	0.618388	0.905617
kegg	module	M00180	carcinoma	advanced_adenoma	CC	28	35	0.0006	0.0002	0.301755	0.723762
kegg	module	M00180	carcinoma	carcinoma	CC	36	35	0.0010	0.0002	0.114807	0.459005
kegg	module	M00181	carcinoma	advanced_adenoma	CC	28	35	0.0004	0.0001	0.447975	0.820297
kegg	module	M00181	carcinoma	carcinoma	CC	36	35	0.0017	0.0001	0.033906	0.311329
kegg	module	M00182	carcinoma	advanced_adenoma	CC	28	35	0.0006	0.0002	0.337343	0.764155
kegg	module	M00182	carcinoma	carcinoma	CC	36	35	0.0013	0.0002	0.079192	0.387408
kegg	module	M00183	carcinoma	advanced_adenoma	CC	28	35	4.8420	4.8092	0.753328	0.974557
kegg	module	M00183	carcinoma	carcinoma	CC	36	35	4.6664	4.8092	0.139300	0.502241
kegg	module	M00184	carcinoma	advanced_adenoma	CC	28	35	0.1250	0.0457	0.107048	0.450824
kegg	module	M00184	carcinoma	carcinoma	CC	36	35	0.1390	0.0457	0.058059	0.339254
kegg	module	M00185	carcinoma	advanced_adenoma	CC	28	35	1.2145	1.2185	0.985216	1.000000
kegg	module	M00185	carcinoma	carcinoma	CC	36	35	1.1239	1.2185	0.625281	0.905926
kegg	module	M00186	carcinoma	advanced_adenoma	CC	28	35	0.0213	0.0216	0.962351	1.000000
kegg	module	M00186	carcinoma	carcinoma	CC	36	35	0.0266	0.0216	0.441316	0.816787
kegg	module	M00188	carcinoma	advanced_adenoma	CC	28	35	3.5446	3.2686	0.373350	0.788606
kegg	module	M00188	carcinoma	carcinoma	CC	36	35	3.4079	3.2686	0.623914	0.905617
kegg	module	M00189	carcinoma	advanced_adenoma	CC	28	35	1.5562	1.4400	0.502773	0.836657
kegg	module	M00189	carcinoma	carcinoma	CC	36	35	1.4868	1.4400	0.767878	0.974557
kegg	module	M00190	carcinoma	advanced_adenoma	CC	28	35	0.9477	0.7437	0.208637	0.616415
kegg	module	M00190	carcinoma	carcinoma	CC	36	35	0.9103	0.7437	0.262512	0.665785
kegg	module	M00191	carcinoma	advanced_adenoma	CC	28	35	0.1074	0.0499	0.198917	0.604289
kegg	module	M00191	carcinoma	carcinoma	CC	36	35	0.2550	0.0499	0.019290	0.279107
kegg	module	M00192	carcinoma	advanced_adenoma	CC	28	35	0.1150	0.0676	0.390808	0.796517
kegg	module	M00192	carcinoma	carcinoma	CC	36	35	0.2127	0.0676	0.049545	0.317688
kegg	module	M00193	carcinoma	advanced_adenoma	CC	28	35	0.5322	0.4801	0.692003	0.953833
kegg	module	M00193	carcinoma	carcinoma	CC	36	35	0.6496	0.4801	0.215765	0.629750
kegg	module	M00194	carcinoma	advanced_adenoma	CC	28	35	2.5121	2.3345	0.454061	0.825976
kegg	module	M00194	carcinoma	carcinoma	CC	36	35	2.3339	2.3345	0.997910	1.000000
kegg	module	M00196	carcinoma	advanced_adenoma	CC	28	35	4.1036	3.9306	0.715395	0.967008
kegg	module	M00196	carcinoma	carcinoma	CC	36	35	3.1101	3.9306	0.036494	0.311329
kegg	module	M00197	carcinoma	advanced_adenoma	CC	28	35	1.3288	1.1788	0.192233	0.592624
kegg	module	M00197	carcinoma	carcinoma	CC	36	35	1.0421	1.1788	0.152397	0.522787
kegg	module	M00198	carcinoma	advanced_adenoma	CC	28	35	0.9892	0.8703	0.519334	0.842957
kegg	module	M00198	carcinoma	carcinoma	CC	36	35	0.9570	0.8703	0.609614	0.898470
kegg	module	M00199	carcinoma	advanced_adenoma	CC	28	35	1.7354	1.6496	0.739295	0.974557
kegg	module	M00199	carcinoma	carcinoma	CC	36	35	1.3059	1.6496	0.104096	0.450824
kegg	module	M00200	carcinoma	advanced_adenoma	CC	28	35	1.1010	1.0416	0.498109	0.836657
kegg	module	M00200	carcinoma	carcinoma	CC	36	35	0.9935	1.0416	0.539556	0.862297
kegg	module	M00201	carcinoma	advanced_adenoma	CC	28	35	1.0550	1.0122	0.555688	0.870718
kegg	module	M00201	carcinoma	carcinoma	CC	36	35	0.8935	1.0122	0.071576	0.365774
kegg	module	M00202	carcinoma	advanced_adenoma	CC	28	35	0.4388	0.5932	0.067744	0.365381
kegg	module	M00202	carcinoma	carcinoma	CC	36	35	0.4728	0.5932	0.136609	0.500594
kegg	module	M00204	carcinoma	advanced_adenoma	CC	28	35	0.0428	0.0276	0.597773	0.888558
kegg	module	M00204	carcinoma	carcinoma	CC	36	35	0.0974	0.0276	0.099625	0.447455
kegg	module	M00205	carcinoma	advanced_adenoma	CC	28	35	0.3744	0.3602	0.824704	0.982104
kegg	module	M00205	carcinoma	carcinoma	CC	36	35	0.2837	0.3602	0.146834	0.515155
kegg	module	M00206	carcinoma	advanced_adenoma	CC	28	35	1.0570	1.0137	0.551352	0.870718
kegg	module	M00206	carcinoma	carcinoma	CC	36	35	0.8941	1.0137	0.069969	0.365774
kegg	module	M00207	carcinoma	advanced_adenoma	CC	28	35	17.6516	17.2327	0.800956	0.976660
kegg	module	M00207	carcinoma	carcinoma	CC	36	35	13.5426	17.2327	0.008041	0.182152
kegg	module	M00208	carcinoma	advanced_adenoma	CC	28	35	0.1515	0.1315	0.791675	0.976660
kegg	module	M00208	carcinoma	carcinoma	CC	36	35	0.3442	0.1315	0.057084	0.336057
kegg	module	M00209	carcinoma	advanced_adenoma	CC	28	35	0.4619	0.3071	0.215523	0.629750
kegg	module	M00209	carcinoma	carcinoma	CC	36	35	0.5642	0.3071	0.049928	0.317688
kegg	module	M00210	carcinoma	advanced_adenoma	CC	28	35	0.4119	0.3303	0.387731	0.795457
kegg	module	M00210	carcinoma	carcinoma	CC	36	35	0.8542	0.3303	0.000125	0.032680
kegg	module	M00211	carcinoma	advanced_adenoma	CC	28	35	0.2702	0.2489	0.766115	0.974557
kegg	module	M00211	carcinoma	carcinoma	CC	36	35	0.3361	0.2489	0.246345	0.651501
kegg	module	M00212	carcinoma	advanced_adenoma	CC	28	35	4.3320	3.8843	0.483131	0.835813
kegg	module	M00212	carcinoma	carcinoma	CC	36	35	3.7110	3.8843	0.753884	0.974557
kegg	module	M00213	carcinoma	advanced_adenoma	CC	28	35	0.1020	0.0630	0.439565	0.816447
kegg	module	M00213	carcinoma	carcinoma	CC	36	35	0.1949	0.0630	0.054143	0.326207
kegg	module	M00214	carcinoma	advanced_adenoma	CC	28	35	1.4730	1.4922	0.885492	0.999627
kegg	module	M00214	carcinoma	carcinoma	CC	36	35	1.4083	1.4922	0.493987	0.836031
kegg	module	M00215	carcinoma	advanced_adenoma	CC	28	35	0.2565	0.1805	0.394125	0.796517
kegg	module	M00215	carcinoma	carcinoma	CC	36	35	0.3618	0.1805	0.073294	0.370740
kegg	module	M00216	carcinoma	advanced_adenoma	CC	28	35	0.6982	0.5868	0.385949	0.795457
kegg	module	M00216	carcinoma	carcinoma	CC	36	35	0.4467	0.5868	0.148128	0.517951
kegg	module	M00217	carcinoma	advanced_adenoma	CC	28	35	0.0995	0.0645	0.509650	0.837626
kegg	module	M00217	carcinoma	carcinoma	CC	36	35	0.1881	0.0645	0.083557	0.403085
kegg	module	M00218	carcinoma	advanced_adenoma	CC	28	35	0.0019	0.0026	0.356254	0.783943
kegg	module	M00218	carcinoma	carcinoma	CC	36	35	0.0028	0.0026	0.854166	0.994933
kegg	module	M00219	carcinoma	advanced_adenoma	CC	28	35	0.0881	0.0829	0.920779	0.999627
kegg	module	M00219	carcinoma	carcinoma	CC	36	35	0.1823	0.0829	0.172339	0.561180
kegg	module	M00220	carcinoma	advanced_adenoma	CC	28	35	0.2272	0.2358	0.891247	0.999627
kegg	module	M00220	carcinoma	carcinoma	CC	36	35	0.1767	0.2358	0.258243	0.664706
kegg	module	M00221	carcinoma	advanced_adenoma	CC	28	35	4.0265	3.8965	0.763539	0.974557
kegg	module	M00221	carcinoma	carcinoma	CC	36	35	3.9965	3.8965	0.803952	0.976660
kegg	module	M00222	carcinoma	advanced_adenoma	CC	28	35	4.3629	4.4111	0.809470	0.976660
kegg	module	M00222	carcinoma	carcinoma	CC	36	35	4.0961	4.4111	0.085146	0.405125
kegg	module	M00223	carcinoma	advanced_adenoma	CC	28	35	0.5197	0.4371	0.519365	0.842957
kegg	module	M00223	carcinoma	carcinoma	CC	36	35	0.6596	0.4371	0.103635	0.450824
kegg	module	M00225	carcinoma	advanced_adenoma	CC	28	35	0.1294	0.0629	0.373971	0.788606
kegg	module	M00225	carcinoma	carcinoma	CC	36	35	0.2991	0.0629	0.039329	0.311329
kegg	module	M00226	carcinoma	advanced_adenoma	CC	28	35	0.1268	0.0569	0.321273	0.745582
kegg	module	M00226	carcinoma	carcinoma	CC	36	35	0.2940	0.0569	0.029513	0.311329
kegg	module	M00227	carcinoma	advanced_adenoma	CC	28	35	0.2112	0.1526	0.363340	0.783943
kegg	module	M00227	carcinoma	carcinoma	CC	36	35	0.3066	0.1526	0.038697	0.311329
kegg	module	M00228	carcinoma	advanced_adenoma	CC	28	35	0.9366	0.8612	0.463172	0.827830
kegg	module	M00228	carcinoma	carcinoma	CC	36	35	0.7640	0.8612	0.264525	0.665785
kegg	module	M00229	carcinoma	advanced_adenoma	CC	28	35	0.1466	0.0770	0.423466	0.811041
kegg	module	M00229	carcinoma	carcinoma	CC	36	35	0.3490	0.0770	0.044088	0.311329
kegg	module	M00230	carcinoma	advanced_adenoma	CC	28	35	0.1270	0.0587	0.322370	0.746466
kegg	module	M00230	carcinoma	carcinoma	CC	36	35	0.2854	0.0587	0.030473	0.311329
kegg	module	M00231	carcinoma	advanced_adenoma	CC	28	35	0.0009	0.0000	0.024676	0.287670
kegg	module	M00231	carcinoma	carcinoma	CC	36	35	0.0029	0.0000	0.001335	0.106980
kegg	module	M00232	carcinoma	advanced_adenoma	CC	28	35	0.1935	0.0773	0.114971	0.459005
kegg	module	M00232	carcinoma	carcinoma	CC	36	35	0.3492	0.0773	0.006234	0.182152
kegg	module	M00233	carcinoma	advanced_adenoma	CC	28	35	0.4854	0.4520	0.824475	0.982104
kegg	module	M00233	carcinoma	carcinoma	CC	36	35	0.3099	0.4520	0.212919	0.626727
kegg	module	M00234	carcinoma	advanced_adenoma	CC	28	35	0.4283	0.3921	0.622748	0.905617
kegg	module	M00234	carcinoma	carcinoma	CC	36	35	0.4739	0.3921	0.261253	0.665785
kegg	module	M00235	carcinoma	advanced_adenoma	CC	28	35	0.0001	0.0004	0.221786	0.635786
kegg	module	M00235	carcinoma	carcinoma	CC	36	35	0.0051	0.0004	0.042869	0.311329
kegg	module	M00236	carcinoma	advanced_adenoma	CC	28	35	7.1985	7.6002	0.242795	0.651501
kegg	module	M00236	carcinoma	carcinoma	CC	36	35	6.4034	7.6002	0.000214	0.044549
kegg	module	M00237	carcinoma	advanced_adenoma	CC	28	35	4.2420	4.2782	0.909343	0.999627
kegg	module	M00237	carcinoma	carcinoma	CC	36	35	4.0664	4.2782	0.467787	0.831798
kegg	module	M00238	carcinoma	advanced_adenoma	CC	28	35	2.0938	2.1117	0.926169	0.999627
kegg	module	M00238	carcinoma	carcinoma	CC	36	35	2.0468	2.1117	0.717102	0.967902
kegg	module	M00239	carcinoma	advanced_adenoma	CC	28	35	12.8294	12.6561	0.862800	0.996380
kegg	module	M00239	carcinoma	carcinoma	CC	36	35	11.6803	12.6561	0.277748	0.685813
kegg	module	M00240	carcinoma	advanced_adenoma	CC	28	35	4.5380	4.6795	0.808627	0.976660
kegg	module	M00240	carcinoma	carcinoma	CC	36	35	5.1727	4.6795	0.398907	0.796517
kegg	module	M00241	carcinoma	advanced_adenoma	CC	28	35	0.0875	0.0392	0.324693	0.747556
kegg	module	M00241	carcinoma	carcinoma	CC	36	35	0.1967	0.0392	0.033267	0.311329
kegg	module	M00242	carcinoma	advanced_adenoma	CC	28	35	1.5926	1.6764	0.549161	0.870718
kegg	module	M00242	carcinoma	carcinoma	CC	36	35	1.7927	1.6764	0.402985	0.796517
kegg	module	M00243	carcinoma	advanced_adenoma	CC	28	35	0.0418	0.0492	0.595338	0.888558
kegg	module	M00243	carcinoma	carcinoma	CC	36	35	0.0721	0.0492	0.183929	0.577278
kegg	module	M00244	carcinoma	advanced_adenoma	CC	28	35	0.3432	0.3313	0.900838	0.999627
kegg	module	M00244	carcinoma	carcinoma	CC	36	35	0.3172	0.3313	0.869502	0.999627
kegg	module	M00245	carcinoma	advanced_adenoma	CC	28	35	6.8947	7.1213	0.580945	0.888558
kegg	module	M00245	carcinoma	carcinoma	CC	36	35	5.9809	7.1213	0.002691	0.150557
kegg	module	M00246	carcinoma	advanced_adenoma	CC	28	35	6.9157	7.1400	0.584630	0.888558
kegg	module	M00246	carcinoma	carcinoma	CC	36	35	6.0078	7.1400	0.002869	0.150557
kegg	module	M00247	carcinoma	advanced_adenoma	CC	28	35	3.0557	3.3291	0.163466	0.544192
kegg	module	M00247	carcinoma	carcinoma	CC	36	35	2.6724	3.3291	0.000333	0.057837
kegg	module	M00249	carcinoma	advanced_adenoma	CC	28	35	0.0494	0.0041	0.006845	0.182152
kegg	module	M00249	carcinoma	carcinoma	CC	36	35	0.1973	0.0041	0.000009	0.004453
kegg	module	M00250	carcinoma	advanced_adenoma	CC	28	35	1.6595	1.8610	0.137249	0.500594
kegg	module	M00250	carcinoma	carcinoma	CC	36	35	1.5179	1.8610	0.006343	0.182152
kegg	module	M00251	carcinoma	advanced_adenoma	CC	28	35	0.3192	0.3207	0.971108	1.000000
kegg	module	M00251	carcinoma	carcinoma	CC	36	35	0.2456	0.3207	0.034169	0.311329
kegg	module	M00252	carcinoma	advanced_adenoma	CC	28	35	0.0004	0.0001	0.151342	0.522787
kegg	module	M00252	carcinoma	carcinoma	CC	36	35	0.0000	0.0001	0.181386	0.576233
kegg	module	M00253	carcinoma	advanced_adenoma	CC	28	35	0.1280	0.1577	0.400804	0.796517
kegg	module	M00253	carcinoma	carcinoma	CC	36	35	0.1199	0.1577	0.239925	0.651501
kegg	module	M00254	carcinoma	advanced_adenoma	CC	28	35	6.1559	6.6066	0.225242	0.637829
kegg	module	M00254	carcinoma	carcinoma	CC	36	35	5.8704	6.6066	0.033405	0.311329
kegg	module	M00255	carcinoma	advanced_adenoma	CC	28	35	0.4745	0.5022	0.764434	0.974557
kegg	module	M00255	carcinoma	carcinoma	CC	36	35	0.8495	0.5022	0.003666	0.166084
kegg	module	M00256	carcinoma	advanced_adenoma	CC	28	35	1.8030	1.8709	0.225570	0.637829
kegg	module	M00256	carcinoma	carcinoma	CC	36	35	1.8354	1.8709	0.500036	0.836657
kegg	module	M00258	carcinoma	advanced_adenoma	CC	28	35	16.0703	16.4267	0.756236	0.974557
kegg	module	M00258	carcinoma	carcinoma	CC	36	35	14.7889	16.4267	0.114658	0.459005
kegg	module	M00259	carcinoma	advanced_adenoma	CC	28	35	0.2451	0.1859	0.413703	0.804252
kegg	module	M00259	carcinoma	carcinoma	CC	36	35	0.4747	0.1859	0.003652	0.166084
kegg	module	M00260	carcinoma	advanced_adenoma	CC	28	35	7.4209	7.6372	0.276635	0.685745
kegg	module	M00260	carcinoma	carcinoma	CC	36	35	7.7844	7.6372	0.439186	0.816447
kegg	module	M00261	carcinoma	advanced_adenoma	CC	28	35	0.0126	0.0038	0.055647	0.330253
kegg	module	M00261	carcinoma	carcinoma	CC	36	35	0.0136	0.0038	0.030637	0.311329
kegg	module	M00262	carcinoma	advanced_adenoma	CC	28	35	0.0001	0.0009	0.037795	0.311329
kegg	module	M00262	carcinoma	carcinoma	CC	36	35	0.0003	0.0009	0.259086	0.664944
kegg	module	M00263	carcinoma	advanced_adenoma	CC	28	35	0.0002	0.0001	0.345113	0.775881
kegg	module	M00263	carcinoma	carcinoma	CC	36	35	0.0003	0.0001	0.110603	0.454140
kegg	module	M00264	carcinoma	advanced_adenoma	CC	28	35	0.0264	0.0094	0.100301	0.447792
kegg	module	M00264	carcinoma	carcinoma	CC	36	35	0.0300	0.0094	0.049337	0.317688
kegg	module	M00265	carcinoma	advanced_adenoma	CC	28	35	0.2423	0.2110	0.671565	0.946492
kegg	module	M00265	carcinoma	carcinoma	CC	36	35	0.3274	0.2110	0.151940	0.522787
kegg	module	M00266	carcinoma	advanced_adenoma	CC	28	35	0.3293	0.2947	0.699899	0.958005
kegg	module	M00266	carcinoma	carcinoma	CC	36	35	0.4219	0.2947	0.184485	0.577278
kegg	module	M00267	carcinoma	advanced_adenoma	CC	28	35	0.3899	0.4766	0.067043	0.365381
kegg	module	M00267	carcinoma	carcinoma	CC	36	35	0.3963	0.4766	0.070659	0.365774
kegg	module	M00268	carcinoma	advanced_adenoma	CC	28	35	0.2936	0.2775	0.804240	0.976660
kegg	module	M00268	carcinoma	carcinoma	CC	36	35	0.3111	0.2775	0.593182	0.888558
kegg	module	M00269	carcinoma	advanced_adenoma	CC	28	35	0.6243	0.6235	0.993299	1.000000
kegg	module	M00269	carcinoma	carcinoma	CC	36	35	0.4938	0.6235	0.101774	0.447792
kegg	module	M00270	carcinoma	advanced_adenoma	CC	28	35	0.2832	0.2712	0.872105	0.999627
kegg	module	M00270	carcinoma	carcinoma	CC	36	35	0.3626	0.2712	0.249449	0.654726
kegg	module	M00271	carcinoma	advanced_adenoma	CC	28	35	0.8522	0.9658	0.436249	0.816447
kegg	module	M00271	carcinoma	carcinoma	CC	36	35	0.7972	0.9658	0.203640	0.611506
kegg	module	M00272	carcinoma	advanced_adenoma	CC	28	35	0.1820	0.1875	0.923222	0.999627
kegg	module	M00272	carcinoma	carcinoma	CC	36	35	0.2778	0.1875	0.175632	0.563945
kegg	module	M00273	carcinoma	advanced_adenoma	CC	28	35	1.1876	1.3652	0.467157	0.831798
kegg	module	M00273	carcinoma	carcinoma	CC	36	35	1.1972	1.3652	0.464517	0.828814
kegg	module	M00274	carcinoma	advanced_adenoma	CC	28	35	0.3271	0.3085	0.873284	0.999627
kegg	module	M00274	carcinoma	carcinoma	CC	36	35	0.4102	0.3085	0.409151	0.799878
kegg	module	M00275	carcinoma	advanced_adenoma	CC	28	35	1.0514	1.0658	0.956942	1.000000
kegg	module	M00275	carcinoma	carcinoma	CC	36	35	1.3438	1.0658	0.324993	0.747556
kegg	module	M00276	carcinoma	advanced_adenoma	CC	28	35	2.8582	2.7497	0.857434	0.994933
kegg	module	M00276	carcinoma	carcinoma	CC	36	35	2.3203	2.7497	0.401128	0.796517
kegg	module	M00277	carcinoma	advanced_adenoma	CC	28	35	0.5408	0.5020	0.767992	0.974557
kegg	module	M00277	carcinoma	carcinoma	CC	36	35	0.5754	0.5020	0.564287	0.877732
kegg	module	M00278	carcinoma	advanced_adenoma	CC	28	35	0.1080	0.0852	0.754720	0.974557
kegg	module	M00278	carcinoma	carcinoma	CC	36	35	0.2555	0.0852	0.122912	0.475462
kegg	module	M00279	carcinoma	advanced_adenoma	CC	28	35	0.8833	0.6464	0.441277	0.816787
kegg	module	M00279	carcinoma	carcinoma	CC	36	35	0.7380	0.6464	0.726753	0.974557
kegg	module	M00280	carcinoma	advanced_adenoma	CC	28	35	0.3493	0.3364	0.927278	0.999627
kegg	module	M00280	carcinoma	carcinoma	CC	36	35	0.3654	0.3364	0.829507	0.984449
kegg	module	M00281	carcinoma	advanced_adenoma	CC	28	35	0.2095	0.1794	0.554451	0.870718
kegg	module	M00281	carcinoma	carcinoma	CC	36	35	0.1602	0.1794	0.645781	0.924318
kegg	module	M00282	carcinoma	advanced_adenoma	CC	28	35	0.4679	0.5107	0.514611	0.841797
kegg	module	M00282	carcinoma	carcinoma	CC	36	35	0.3647	0.5107	0.009678	0.198832
kegg	module	M00283	carcinoma	advanced_adenoma	CC	28	35	0.4445	0.5518	0.595023	0.888558
kegg	module	M00283	carcinoma	carcinoma	CC	36	35	0.6441	0.5518	0.684435	0.949892
kegg	module	M00284	carcinoma	advanced_adenoma	CC	28	35	0.0001	0.0000	0.479542	0.835813
kegg	module	M00284	carcinoma	carcinoma	CC	36	35	0.0002	0.0000	0.472703	0.834841
kegg	module	M00285	carcinoma	advanced_adenoma	CC	28	35	0.0019	0.0019	0.998887	1.000000
kegg	module	M00285	carcinoma	carcinoma	CC	36	35	0.0020	0.0019	0.947933	0.999627
kegg	module	M00286	carcinoma	advanced_adenoma	CC	28	35	0.0000	0.0000	0.984491	1.000000
kegg	module	M00286	carcinoma	carcinoma	CC	36	35	0.0000	0.0000	0.982415	1.000000
kegg	module	M00287	carcinoma	advanced_adenoma	CC	28	35	0.3061	0.3245	0.857438	0.994933
kegg	module	M00287	carcinoma	carcinoma	CC	36	35	0.4407	0.3245	0.317180	0.739939
kegg	module	M00288	carcinoma	advanced_adenoma	CC	28	35	0.0147	0.0065	0.184040	0.577278
kegg	module	M00288	carcinoma	carcinoma	CC	36	35	0.0179	0.0065	0.077684	0.381825
kegg	module	M00289	carcinoma	advanced_adenoma	CC	28	35	0.0005	0.0001	0.346590	0.775881
kegg	module	M00289	carcinoma	carcinoma	CC	36	35	0.0012	0.0001	0.055782	0.330253
kegg	module	M00290	carcinoma	advanced_adenoma	CC	28	35	0.6169	0.6187	0.970756	1.000000
kegg	module	M00290	carcinoma	carcinoma	CC	36	35	0.5429	0.6187	0.093224	0.427055
kegg	module	M00291	carcinoma	advanced_adenoma	CC	28	35	0.0348	0.0371	0.818303	0.980632
kegg	module	M00291	carcinoma	carcinoma	CC	36	35	0.0308	0.0371	0.470406	0.833204
kegg	module	M00292	carcinoma	advanced_adenoma	CC	28	35	0.0348	0.0371	0.818303	0.980632
kegg	module	M00292	carcinoma	carcinoma	CC	36	35	0.0308	0.0371	0.470406	0.833204
kegg	module	M00293	carcinoma	advanced_adenoma	CC	28	35	0.0002	0.0000	0.123375	0.475462
kegg	module	M00293	carcinoma	carcinoma	CC	36	35	0.0001	0.0000	0.242335	0.651501
kegg	module	M00295	carcinoma	advanced_adenoma	CC	28	35	0.0818	0.0676	0.252646	0.659792
kegg	module	M00295	carcinoma	carcinoma	CC	36	35	0.0759	0.0676	0.455549	0.826972
kegg	module	M00296	carcinoma	advanced_adenoma	CC	28	35	0.0203	0.0222	0.812191	0.977255
kegg	module	M00296	carcinoma	carcinoma	CC	36	35	0.0192	0.0222	0.681665	0.949892
kegg	module	M00298	carcinoma	advanced_adenoma	CC	28	35	0.0007	0.0004	0.345998	0.775881
kegg	module	M00298	carcinoma	carcinoma	CC	36	35	0.0008	0.0004	0.129534	0.490817
kegg	module	M00299	carcinoma	advanced_adenoma	CC	28	35	3.0621	3.1137	0.744022	0.974557
kegg	module	M00299	carcinoma	carcinoma	CC	36	35	3.1325	3.1137	0.899211	0.999627
kegg	module	M00300	carcinoma	advanced_adenoma	CC	28	35	0.1239	0.0627	0.348270	0.777083
kegg	module	M00300	carcinoma	carcinoma	CC	36	35	0.2642	0.0627	0.034544	0.311329
kegg	module	M00302	carcinoma	advanced_adenoma	CC	28	35	0.0004	0.0322	0.001315	0.106980
kegg	module	M00302	carcinoma	carcinoma	CC	36	35	0.0296	0.0322	0.931536	0.999627
kegg	module	M00303	carcinoma	advanced_adenoma	CC	28	35	0.1955	0.1840	0.844818	0.994933
kegg	module	M00303	carcinoma	carcinoma	CC	36	35	0.2626	0.1840	0.222098	0.635786
kegg	module	M00304	carcinoma	advanced_adenoma	CC	28	35	0.0799	0.1200	0.135586	0.500594
kegg	module	M00304	carcinoma	carcinoma	CC	36	35	0.0732	0.1200	0.053324	0.324931
kegg	module	M00305	carcinoma	advanced_adenoma	CC	28	35	0.0280	0.0105	0.191109	0.590907
kegg	module	M00305	carcinoma	carcinoma	CC	36	35	0.0134	0.0105	0.734960	0.974557
kegg	module	M00306	carcinoma	advanced_adenoma	CC	28	35	0.2947	0.1468	0.227404	0.638980
kegg	module	M00306	carcinoma	carcinoma	CC	36	35	0.4503	0.1468	0.039403	0.311329
kegg	module	M00307	carcinoma	advanced_adenoma	CC	28	35	1.2993	1.1684	0.397193	0.796517
kegg	module	M00307	carcinoma	carcinoma	CC	36	35	1.4292	1.1684	0.087956	0.410989
kegg	module	M00308	carcinoma	advanced_adenoma	CC	28	35	1.5681	1.5884	0.874445	0.999627
kegg	module	M00308	carcinoma	carcinoma	CC	36	35	1.6855	1.5884	0.436060	0.816447
kegg	module	M00309	carcinoma	advanced_adenoma	CC	28	35	0.0105	0.0071	0.271447	0.678584
kegg	module	M00309	carcinoma	carcinoma	CC	36	35	0.0080	0.0071	0.715042	0.967008
kegg	module	M00310	carcinoma	advanced_adenoma	CC	28	35	0.5400	0.5129	0.736311	0.974557
kegg	module	M00310	carcinoma	carcinoma	CC	36	35	0.4592	0.5129	0.444081	0.818996
kegg	module	M00311	carcinoma	advanced_adenoma	CC	28	35	1.0105	1.0392	0.888029	0.999627
kegg	module	M00311	carcinoma	carcinoma	CC	36	35	1.3919	1.0392	0.119072	0.468198
kegg	module	M00312	carcinoma	advanced_adenoma	CC	28	35	0.0444	0.0161	0.068027	0.365381
kegg	module	M00312	carcinoma	carcinoma	CC	36	35	0.0468	0.0161	0.041310	0.311329
kegg	module	M00313	carcinoma	advanced_adenoma	CC	28	35	0.6390	0.6248	0.852317	0.994933
kegg	module	M00313	carcinoma	carcinoma	CC	36	35	0.6832	0.6248	0.427088	0.811041
kegg	module	M00314	carcinoma	advanced_adenoma	CC	28	35	0.0095	0.0059	0.225872	0.637829
kegg	module	M00314	carcinoma	carcinoma	CC	36	35	0.0110	0.0059	0.090158	0.419396
kegg	module	M00315	carcinoma	advanced_adenoma	CC	28	35	0.0078	0.0071	0.775190	0.974557
kegg	module	M00315	carcinoma	carcinoma	CC	36	35	0.0144	0.0071	0.014048	0.239969
kegg	module	M00317	carcinoma	advanced_adenoma	CC	28	35	0.0691	0.0817	0.887269	0.999627
kegg	module	M00317	carcinoma	carcinoma	CC	36	35	0.3187	0.0817	0.205716	0.613541
kegg	module	M00318	carcinoma	advanced_adenoma	CC	28	35	0.0001	0.0004	0.401876	0.796517
kegg	module	M00318	carcinoma	carcinoma	CC	36	35	0.0013	0.0004	0.139779	0.502241
kegg	module	M00319	carcinoma	advanced_adenoma	CC	28	35	0.0621	0.0452	0.567332	0.879702
kegg	module	M00319	carcinoma	carcinoma	CC	36	35	0.0465	0.0452	0.956334	1.000000
kegg	module	M00320	carcinoma	advanced_adenoma	CC	28	35	0.3739	0.2870	0.364934	0.784043
kegg	module	M00320	carcinoma	carcinoma	CC	36	35	0.7571	0.2870	0.000562	0.083695
kegg	module	M00321	carcinoma	advanced_adenoma	CC	28	35	0.0003	0.0005	0.565175	0.877732
kegg	module	M00321	carcinoma	carcinoma	CC	36	35	0.0003	0.0005	0.508257	0.836657
kegg	module	M00322	carcinoma	advanced_adenoma	CC	28	35	0.0002	0.0000	0.302841	0.723762
kegg	module	M00322	carcinoma	carcinoma	CC	36	35	0.0003	0.0000	0.119866	0.468900
kegg	module	M00323	carcinoma	advanced_adenoma	CC	28	35	0.0006	0.0004	0.733083	0.974557
kegg	module	M00323	carcinoma	carcinoma	CC	36	35	0.0005	0.0004	0.883003	0.999627
kegg	module	M00324	carcinoma	advanced_adenoma	CC	28	35	0.2145	0.1176	0.381770	0.793530
kegg	module	M00324	carcinoma	carcinoma	CC	36	35	0.4672	0.1176	0.033404	0.311329
kegg	module	M00325	carcinoma	advanced_adenoma	CC	28	35	0.2715	0.3003	0.730402	0.974557
kegg	module	M00325	carcinoma	carcinoma	CC	36	35	0.6165	0.3003	0.009783	0.198832
kegg	module	M00326	carcinoma	advanced_adenoma	CC	28	35	0.2514	0.2724	0.797455	0.976660
kegg	module	M00326	carcinoma	carcinoma	CC	36	35	0.5996	0.2724	0.007708	0.182152
kegg	module	M00327	carcinoma	advanced_adenoma	CC	28	35	0.0000	0.0000	0.236492	0.648487
kegg	module	M00327	carcinoma	carcinoma	CC	36	35	0.0000	0.0000	0.935221	0.999627
kegg	module	M00328	carcinoma	advanced_adenoma	CC	28	35	0.1020	0.0950	0.816824	0.980632
kegg	module	M00328	carcinoma	carcinoma	CC	36	35	0.1873	0.0950	0.018596	0.279107
kegg	module	M00329	carcinoma	advanced_adenoma	CC	28	35	0.1221	0.1448	0.263740	0.665785
kegg	module	M00329	carcinoma	carcinoma	CC	36	35	0.1293	0.1448	0.427622	0.811041
kegg	module	M00330	carcinoma	advanced_adenoma	CC	28	35	0.0007	0.0009	0.575404	0.885628
kegg	module	M00330	carcinoma	carcinoma	CC	36	35	0.0014	0.0009	0.262353	0.665785
kegg	module	M00331	carcinoma	advanced_adenoma	CC	28	35	0.6822	0.3399	0.386241	0.795457
kegg	module	M00331	carcinoma	carcinoma	CC	36	35	1.2981	0.3399	0.076496	0.381381
kegg	module	M00332	carcinoma	advanced_adenoma	CC	28	35	0.0416	0.0746	0.501859	0.836657
kegg	module	M00332	carcinoma	carcinoma	CC	36	35	0.3629	0.0746	0.053268	0.324931
kegg	module	M00333	carcinoma	advanced_adenoma	CC	28	35	5.3154	6.0212	0.120879	0.469983
kegg	module	M00333	carcinoma	carcinoma	CC	36	35	4.9434	6.0212	0.010670	0.203203
kegg	module	M00334	carcinoma	advanced_adenoma	CC	28	35	0.3040	0.1941	0.618878	0.905617
kegg	module	M00334	carcinoma	carcinoma	CC	36	35	0.7318	0.1941	0.117471	0.464890
kegg	module	M00335	carcinoma	advanced_adenoma	CC	28	35	8.4283	8.5154	0.753274	0.974557
kegg	module	M00335	carcinoma	carcinoma	CC	36	35	8.8317	8.5154	0.235504	0.648487
kegg	module	M00336	carcinoma	advanced_adenoma	CC	28	35	0.4505	0.3879	0.533963	0.857302
kegg	module	M00336	carcinoma	carcinoma	CC	36	35	0.6808	0.3879	0.013831	0.239969
kegg	module	M00337	carcinoma	advanced_adenoma	CC	28	35	0.0003	0.0001	0.425238	0.811041
kegg	module	M00337	carcinoma	carcinoma	CC	36	35	0.0012	0.0001	0.052334	0.323918
kegg	module	M00338	carcinoma	advanced_adenoma	CC	28	35	0.7318	0.8022	0.041838	0.311329
kegg	module	M00338	carcinoma	carcinoma	CC	36	35	0.6641	0.8022	0.000025	0.008595
kegg	module	M00339	carcinoma	advanced_adenoma	CC	28	35	0.2495	0.2714	0.788136	0.976660
kegg	module	M00339	carcinoma	carcinoma	CC	36	35	0.5992	0.2714	0.007791	0.182152
kegg	module	M00340	carcinoma	advanced_adenoma	CC	28	35	0.0004	0.0001	0.403609	0.796517
kegg	module	M00340	carcinoma	carcinoma	CC	36	35	0.0012	0.0001	0.071194	0.365774
kegg	module	M00341	carcinoma	advanced_adenoma	CC	28	35	0.0097	0.0037	0.050844	0.319156
kegg	module	M00341	carcinoma	carcinoma	CC	36	35	0.0099	0.0037	0.034849	0.311329
kegg	module	M00342	carcinoma	advanced_adenoma	CC	28	35	0.2404	0.2242	0.844074	0.994933
kegg	module	M00342	carcinoma	carcinoma	CC	36	35	0.1620	0.2242	0.328474	0.751555
kegg	module	M00343	carcinoma	advanced_adenoma	CC	28	35	0.0479	0.0288	0.206190	0.613541
kegg	module	M00343	carcinoma	carcinoma	CC	36	35	0.0765	0.0288	0.010140	0.199348
kegg	module	M00344	carcinoma	advanced_adenoma	CC	28	35	1.9352	1.9451	0.969777	1.000000
kegg	module	M00344	carcinoma	carcinoma	CC	36	35	1.8611	1.9451	0.726360	0.974557
kegg	module	M00345	carcinoma	advanced_adenoma	CC	28	35	4.7170	4.8381	0.751582	0.974557
kegg	module	M00345	carcinoma	carcinoma	CC	36	35	4.4483	4.8381	0.263996	0.665785
kegg	module	M00346	carcinoma	advanced_adenoma	CC	28	35	3.1642	3.2074	0.764010	0.974557
kegg	module	M00346	carcinoma	carcinoma	CC	36	35	3.4076	3.2074	0.154188	0.522787
kegg	module	M00348	carcinoma	advanced_adenoma	CC	28	35	0.4913	0.3678	0.350899	0.781274
kegg	module	M00348	carcinoma	carcinoma	CC	36	35	0.5127	0.3678	0.253544	0.660483
kegg	module	M00349	carcinoma	advanced_adenoma	CC	28	35	0.2062	0.1623	0.589965	0.888558
kegg	module	M00349	carcinoma	carcinoma	CC	36	35	0.3744	0.1623	0.045998	0.312952
kegg	module	M00350	carcinoma	advanced_adenoma	CC	28	35	0.0904	0.0851	0.635214	0.915481
kegg	module	M00350	carcinoma	carcinoma	CC	36	35	0.0881	0.0851	0.771580	0.974557
kegg	module	M00351	carcinoma	advanced_adenoma	CC	28	35	0.0001	0.0000	0.185241	0.577907
kegg	module	M00351	carcinoma	carcinoma	CC	36	35	0.0002	0.0000	0.044048	0.311329
kegg	module	M00352	carcinoma	advanced_adenoma	CC	28	35	0.0018	0.0003	0.117658	0.464890
kegg	module	M00352	carcinoma	carcinoma	CC	36	35	0.0027	0.0003	0.041784	0.311329
kegg	module	M00353	carcinoma	advanced_adenoma	CC	28	35	0.0022	0.0010	0.436499	0.816447
kegg	module	M00353	carcinoma	carcinoma	CC	36	35	0.0030	0.0010	0.231133	0.642242
kegg	module	M00354	carcinoma	advanced_adenoma	CC	28	35	0.0251	0.0265	0.910205	0.999627
kegg	module	M00354	carcinoma	carcinoma	CC	36	35	0.0143	0.0265	0.171658	0.560715
kegg	module	M00355	carcinoma	advanced_adenoma	CC	28	35	0.0304	0.0323	0.890532	0.999627
kegg	module	M00355	carcinoma	carcinoma	CC	36	35	0.0219	0.0323	0.346987	0.775881
kegg	module	M00356	carcinoma	advanced_adenoma	CC	28	35	0.7730	0.6405	0.165668	0.548019
kegg	module	M00356	carcinoma	carcinoma	CC	36	35	0.6735	0.6405	0.692948	0.953833
kegg	module	M00357	carcinoma	advanced_adenoma	CC	28	35	3.3932	3.1726	0.152046	0.522787
kegg	module	M00357	carcinoma	carcinoma	CC	36	35	3.2296	3.1726	0.684029	0.949892
kegg	module	M00358	carcinoma	advanced_adenoma	CC	28	35	0.2939	0.2383	0.201976	0.610480
kegg	module	M00358	carcinoma	carcinoma	CC	36	35	0.2230	0.2383	0.663499	0.940634
kegg	module	M00359	carcinoma	advanced_adenoma	CC	28	35	25.3096	25.7441	0.242741	0.651501
kegg	module	M00359	carcinoma	carcinoma	CC	36	35	25.2236	25.7441	0.135181	0.500594
kegg	module	M00360	carcinoma	advanced_adenoma	CC	28	35	26.0019	26.2966	0.487971	0.835813
kegg	module	M00360	carcinoma	carcinoma	CC	36	35	25.9474	26.2966	0.379788	0.793530
kegg	module	M00361	carcinoma	advanced_adenoma	CC	28	35	4.9377	5.1440	0.328896	0.751555
kegg	module	M00361	carcinoma	carcinoma	CC	36	35	5.6419	5.1440	0.019947	0.279107
kegg	module	M00362	carcinoma	advanced_adenoma	CC	28	35	6.5451	6.7504	0.492292	0.835813
kegg	module	M00362	carcinoma	carcinoma	CC	36	35	7.4591	6.7504	0.019306	0.279107
kegg	module	M00363	carcinoma	advanced_adenoma	CC	28	35	0.0000	0.0002	0.021910	0.287670
kegg	module	M00363	carcinoma	carcinoma	CC	36	35	0.0000	0.0002	0.228144	0.639050
kegg	module	M00364	carcinoma	advanced_adenoma	CC	28	35	0.9630	0.9456	0.764067	0.974557
kegg	module	M00364	carcinoma	carcinoma	CC	36	35	1.0272	0.9456	0.146138	0.515155
kegg	module	M00365	carcinoma	advanced_adenoma	CC	28	35	0.2535	0.1999	0.295523	0.716128
kegg	module	M00365	carcinoma	carcinoma	CC	36	35	0.2433	0.1999	0.355212	0.783943
kegg	module	M00366	carcinoma	advanced_adenoma	CC	28	35	0.7627	0.7768	0.719032	0.968477
kegg	module	M00366	carcinoma	carcinoma	CC	36	35	0.8373	0.7768	0.111707	0.456467
kegg	module	M00367	carcinoma	advanced_adenoma	CC	28	35	0.1006	0.0711	0.364000	0.783943
kegg	module	M00367	carcinoma	carcinoma	CC	36	35	0.1442	0.0711	0.049792	0.317688
kegg	module	M00368	carcinoma	advanced_adenoma	CC	28	35	1.6526	1.6743	0.818762	0.980632
kegg	module	M00368	carcinoma	carcinoma	CC	36	35	1.5716	1.6743	0.235133	0.648487
kegg	module	M00373	carcinoma	advanced_adenoma	CC	28	35	1.5939	1.6873	0.592058	0.888558
kegg	module	M00373	carcinoma	carcinoma	CC	36	35	1.9162	1.6873	0.202566	0.610480
kegg	module	M00374	carcinoma	advanced_adenoma	CC	28	35	7.8974	7.6798	0.759780	0.974557
kegg	module	M00374	carcinoma	carcinoma	CC	36	35	8.7079	7.6798	0.143860	0.511611
kegg	module	M00375	carcinoma	advanced_adenoma	CC	28	35	4.5024	4.6019	0.804255	0.976660
kegg	module	M00375	carcinoma	carcinoma	CC	36	35	4.7073	4.6019	0.783761	0.974557
kegg	module	M00376	carcinoma	advanced_adenoma	CC	28	35	7.3989	7.5541	0.805176	0.976660
kegg	module	M00376	carcinoma	carcinoma	CC	36	35	7.7990	7.5541	0.685524	0.949892
kegg	module	M00377	carcinoma	advanced_adenoma	CC	28	35	3.9876	3.9919	0.985939	1.000000
kegg	module	M00377	carcinoma	carcinoma	CC	36	35	3.5078	3.9919	0.024740	0.287670
kegg	module	M00378	carcinoma	advanced_adenoma	CC	28	35	0.1071	0.0631	0.142151	0.507264
kegg	module	M00378	carcinoma	carcinoma	CC	36	35	0.1066	0.0631	0.120150	0.468900
kegg	module	M00379	carcinoma	advanced_adenoma	CC	28	35	0.0001	0.0000	0.491025	0.835813
kegg	module	M00379	carcinoma	carcinoma	CC	36	35	0.0003	0.0000	0.042317	0.311329
kegg	module	M00380	carcinoma	advanced_adenoma	CC	28	35	0.0001	0.0000	0.491025	0.835813
kegg	module	M00380	carcinoma	carcinoma	CC	36	35	0.0003	0.0000	0.042317	0.311329
kegg	module	M00381	carcinoma	advanced_adenoma	CC	28	35	0.0001	0.0000	0.491025	0.835813
kegg	module	M00381	carcinoma	carcinoma	CC	36	35	0.0003	0.0000	0.042317	0.311329
kegg	module	M00382	carcinoma	advanced_adenoma	CC	28	35	0.0001	0.0000	0.491025	0.835813
kegg	module	M00382	carcinoma	carcinoma	CC	36	35	0.0003	0.0000	0.042317	0.311329
kegg	module	M00383	carcinoma	advanced_adenoma	CC	28	35	0.0000	0.0000	0.913716	0.999627
kegg	module	M00383	carcinoma	carcinoma	CC	36	35	0.0001	0.0000	0.910316	0.999627
kegg	module	M00384	carcinoma	advanced_adenoma	CC	28	35	0.0001	0.0000	0.901938	0.999627
kegg	module	M00384	carcinoma	carcinoma	CC	36	35	0.0001	0.0000	0.902107	0.999627
kegg	module	M00385	carcinoma	advanced_adenoma	CC	28	35	0.0000	0.0001	0.715512	0.967008
kegg	module	M00385	carcinoma	carcinoma	CC	36	35	0.0036	0.0001	0.001705	0.118447
kegg	module	M00386	carcinoma	advanced_adenoma	CC	28	35	0.0000	0.0001	0.715512	0.967008
kegg	module	M00386	carcinoma	carcinoma	CC	36	35	0.0036	0.0001	0.001705	0.118447
kegg	module	M00387	carcinoma	advanced_adenoma	CC	28	35	0.0001	0.0000	0.491025	0.835813
kegg	module	M00387	carcinoma	carcinoma	CC	36	35	0.0003	0.0000	0.042317	0.311329
kegg	module	M00389	carcinoma	advanced_adenoma	CC	28	35	0.0020	0.0019	0.856922	0.994933
kegg	module	M00389	carcinoma	carcinoma	CC	36	35	0.0055	0.0019	0.019784	0.279107
kegg	module	M00390	carcinoma	advanced_adenoma	CC	28	35	0.0462	0.0168	0.107068	0.450824
kegg	module	M00390	carcinoma	carcinoma	CC	36	35	0.0497	0.0168	0.066548	0.365381
kegg	module	M00391	carcinoma	advanced_adenoma	CC	28	35	0.0462	0.0169	0.107298	0.450824
kegg	module	M00391	carcinoma	carcinoma	CC	36	35	0.0502	0.0169	0.064468	0.362262
kegg	module	M00392	carcinoma	advanced_adenoma	CC	28	35	0.5087	0.4765	0.700371	0.958005
kegg	module	M00392	carcinoma	carcinoma	CC	36	35	0.7492	0.4765	0.005303	0.182152
kegg	module	M00393	carcinoma	advanced_adenoma	CC	28	35	0.0055	0.0018	0.004924	0.182152
kegg	module	M00393	carcinoma	carcinoma	CC	36	35	0.0053	0.0018	0.004025	0.174744
kegg	module	M00394	carcinoma	advanced_adenoma	CC	28	35	2.5940	2.6655	0.459854	0.827830
kegg	module	M00394	carcinoma	carcinoma	CC	36	35	2.6388	2.6655	0.769630	0.974557
kegg	module	M00395	carcinoma	advanced_adenoma	CC	28	35	0.0342	0.0330	0.844011	0.994933
kegg	module	M00395	carcinoma	carcinoma	CC	36	35	0.0288	0.0330	0.448716	0.820297
kegg	module	M00396	carcinoma	advanced_adenoma	CC	28	35	0.0001	0.0000	0.110365	0.454140
kegg	module	M00396	carcinoma	carcinoma	CC	36	35	0.0000	0.0000	0.951681	0.999627
kegg	module	M00397	carcinoma	advanced_adenoma	CC	28	35	0.0001	0.0000	0.110365	0.454140
kegg	module	M00397	carcinoma	carcinoma	CC	36	35	0.0000	0.0000	0.951681	0.999627
kegg	module	M00398	carcinoma	advanced_adenoma	CC	28	35	0.0001	0.0000	0.398221	0.796517
kegg	module	M00398	carcinoma	carcinoma	CC	36	35	0.0002	0.0000	0.054998	0.329357
kegg	module	M00399	carcinoma	advanced_adenoma	CC	28	35	0.0000	0.0000	0.374626	0.788606
kegg	module	M00399	carcinoma	carcinoma	CC	36	35	0.0001	0.0000	0.126567	0.483089
kegg	module	M00400	carcinoma	advanced_adenoma	CC	28	35	0.0861	0.0841	0.918661	0.999627
kegg	module	M00400	carcinoma	carcinoma	CC	36	35	0.1004	0.0841	0.416170	0.806040
kegg	module	M00401	carcinoma	advanced_adenoma	CC	28	35	0.0024	0.0019	0.728593	0.974557
kegg	module	M00401	carcinoma	carcinoma	CC	36	35	0.0050	0.0019	0.105724	0.450824
kegg	module	M00403	carcinoma	advanced_adenoma	CC	28	35	0.0861	0.0841	0.917021	0.999627
kegg	module	M00403	carcinoma	carcinoma	CC	36	35	0.1006	0.0841	0.409956	0.799951
kegg	module	M00404	carcinoma	advanced_adenoma	CC	28	35	0.0005	0.0001	0.263221	0.665785
kegg	module	M00404	carcinoma	carcinoma	CC	36	35	0.0006	0.0001	0.167622	0.550985
kegg	module	M00405	carcinoma	advanced_adenoma	CC	28	35	0.0001	0.0000	0.551662	0.870718
kegg	module	M00405	carcinoma	carcinoma	CC	36	35	0.0002	0.0000	0.095729	0.433694
kegg	module	M00406	carcinoma	advanced_adenoma	CC	28	35	0.0002	0.0001	0.302840	0.723762
kegg	module	M00406	carcinoma	carcinoma	CC	36	35	0.0008	0.0001	0.006805	0.182152
kegg	module	M00407	carcinoma	advanced_adenoma	CC	28	35	0.0001	0.0001	0.764373	0.974557
kegg	module	M00407	carcinoma	carcinoma	CC	36	35	0.0004	0.0001	0.208824	0.616415
kegg	module	M00408	carcinoma	advanced_adenoma	CC	28	35	0.0001	0.0000	0.369904	0.788220
kegg	module	M00408	carcinoma	carcinoma	CC	36	35	0.0001	0.0000	0.244744	0.651501
kegg	module	M00410	carcinoma	advanced_adenoma	CC	28	35	0.0000	0.0000	0.305983	0.727354
kegg	module	M00410	carcinoma	carcinoma	CC	36	35	0.0001	0.0000	0.059573	0.344861
kegg	module	M00411	carcinoma	advanced_adenoma	CC	28	35	0.0004	0.0015	0.005024	0.182152
kegg	module	M00411	carcinoma	carcinoma	CC	36	35	0.0010	0.0015	0.357349	0.783943
kegg	module	M00412	carcinoma	advanced_adenoma	CC	28	35	0.0401	0.0020	0.000692	0.084578
kegg	module	M00412	carcinoma	carcinoma	CC	36	35	0.0033	0.0020	0.579458	0.888558
kegg	module	M00413	carcinoma	advanced_adenoma	CC	28	35	0.0161	0.0054	0.062399	0.358668
kegg	module	M00413	carcinoma	carcinoma	CC	36	35	0.0189	0.0054	0.023270	0.287670
kegg	module	M00414	carcinoma	advanced_adenoma	CC	28	35	0.0002	0.0014	0.082018	0.397502
kegg	module	M00414	carcinoma	carcinoma	CC	36	35	0.0017	0.0014	0.827166	0.982790
kegg	module	M00415	carcinoma	advanced_adenoma	CC	28	35	0.0001	0.0000	0.238716	0.651501
kegg	module	M00415	carcinoma	carcinoma	CC	36	35	0.0004	0.0000	0.037994	0.311329
kegg	module	M00417	carcinoma	advanced_adenoma	CC	28	35	0.1384	0.0598	0.288420	0.705477
kegg	module	M00417	carcinoma	carcinoma	CC	36	35	0.3159	0.0598	0.023857	0.287670
kegg	module	M00418	carcinoma	advanced_adenoma	CC	28	35	0.0005	0.0006	0.623806	0.905617
kegg	module	M00418	carcinoma	carcinoma	CC	36	35	0.0006	0.0006	0.983993	1.000000
kegg	module	M00422	carcinoma	advanced_adenoma	CC	28	35	0.3105	0.2898	0.692594	0.953833
kegg	module	M00422	carcinoma	carcinoma	CC	36	35	0.1966	0.2898	0.019969	0.279107
kegg	module	M00425	carcinoma	advanced_adenoma	CC	28	35	0.0002	0.0000	0.290639	0.709242
kegg	module	M00425	carcinoma	carcinoma	CC	36	35	0.0005	0.0000	0.044874	0.311329
kegg	module	M00427	carcinoma	advanced_adenoma	CC	28	35	0.0027	0.0040	0.239087	0.651501
kegg	module	M00427	carcinoma	carcinoma	CC	36	35	0.0040	0.0040	0.979702	1.000000
kegg	module	M00428	carcinoma	advanced_adenoma	CC	28	35	0.0001	0.0000	0.192901	0.592928
kegg	module	M00428	carcinoma	carcinoma	CC	36	35	0.0002	0.0000	0.049794	0.317688
kegg	module	M00429	carcinoma	advanced_adenoma	CC	28	35	2.4561	2.5589	0.257384	0.664706
kegg	module	M00429	carcinoma	carcinoma	CC	36	35	2.3928	2.5589	0.049234	0.317688
kegg	module	M00430	carcinoma	advanced_adenoma	CC	28	35	0.0814	0.1112	0.090935	0.421129
kegg	module	M00430	carcinoma	carcinoma	CC	36	35	0.0871	0.1112	0.155508	0.524398
kegg	module	M00432	carcinoma	advanced_adenoma	CC	28	35	4.1233	4.2747	0.430895	0.813392
kegg	module	M00432	carcinoma	carcinoma	CC	36	35	4.0714	4.2747	0.257102	0.664706
kegg	module	M00433	carcinoma	advanced_adenoma	CC	28	35	0.0262	0.0203	0.362734	0.783943
kegg	module	M00433	carcinoma	carcinoma	CC	36	35	0.0277	0.0203	0.235871	0.648487
kegg	module	M00434	carcinoma	advanced_adenoma	CC	28	35	4.7292	4.8823	0.588659	0.888558
kegg	module	M00434	carcinoma	carcinoma	CC	36	35	4.6491	4.8823	0.375594	0.789050
kegg	module	M00443	carcinoma	advanced_adenoma	CC	28	35	1.2682	1.1840	0.498974	0.836657
kegg	module	M00443	carcinoma	carcinoma	CC	36	35	0.9597	1.1840	0.038527	0.311329
kegg	module	M00444	carcinoma	advanced_adenoma	CC	28	35	0.0408	0.0384	0.922010	0.999627
kegg	module	M00444	carcinoma	carcinoma	CC	36	35	0.0922	0.0384	0.136985	0.500594
kegg	module	M00445	carcinoma	advanced_adenoma	CC	28	35	0.0880	0.0461	0.336215	0.763639
kegg	module	M00445	carcinoma	carcinoma	CC	36	35	0.1949	0.0461	0.023427	0.287670
kegg	module	M00446	carcinoma	advanced_adenoma	CC	28	35	0.0629	0.0331	0.380749	0.793530
kegg	module	M00446	carcinoma	carcinoma	CC	36	35	0.1394	0.0331	0.035600	0.311329
kegg	module	M00447	carcinoma	advanced_adenoma	CC	28	35	0.1364	0.1157	0.696606	0.956342
kegg	module	M00447	carcinoma	carcinoma	CC	36	35	0.2416	0.1157	0.064665	0.362262
kegg	module	M00448	carcinoma	advanced_adenoma	CC	28	35	0.1993	0.1911	0.779607	0.974557
kegg	module	M00448	carcinoma	carcinoma	CC	36	35	0.1882	0.1911	0.914360	0.999627
kegg	module	M00449	carcinoma	advanced_adenoma	CC	28	35	0.1013	0.0538	0.304614	0.726334
kegg	module	M00449	carcinoma	carcinoma	CC	36	35	0.2109	0.0538	0.019114	0.279107
kegg	module	M00450	carcinoma	advanced_adenoma	CC	28	35	0.3449	0.3198	0.684434	0.949892
kegg	module	M00450	carcinoma	carcinoma	CC	36	35	0.3748	0.3198	0.364135	0.783943
kegg	module	M00451	carcinoma	advanced_adenoma	CC	28	35	0.0746	0.0343	0.220785	0.635518
kegg	module	M00451	carcinoma	carcinoma	CC	36	35	0.1608	0.0343	0.009042	0.195708
kegg	module	M00452	carcinoma	advanced_adenoma	CC	28	35	1.1540	1.0444	0.188481	0.584516
kegg	module	M00452	carcinoma	carcinoma	CC	36	35	1.1316	1.0444	0.258355	0.664706
kegg	module	M00453	carcinoma	advanced_adenoma	CC	28	35	0.0865	0.0570	0.482671	0.835813
kegg	module	M00453	carcinoma	carcinoma	CC	36	35	0.1863	0.0570	0.034803	0.311329
kegg	module	M00454	carcinoma	advanced_adenoma	CC	28	35	1.8795	2.0539	0.135623	0.500594
kegg	module	M00454	carcinoma	carcinoma	CC	36	35	1.9597	2.0539	0.397172	0.796517
kegg	module	M00455	carcinoma	advanced_adenoma	CC	28	35	0.0697	0.0298	0.173566	0.561664
kegg	module	M00455	carcinoma	carcinoma	CC	36	35	0.1433	0.0298	0.007954	0.182152
kegg	module	M00456	carcinoma	advanced_adenoma	CC	28	35	0.0773	0.0410	0.369036	0.788220
kegg	module	M00456	carcinoma	carcinoma	CC	36	35	0.1829	0.0410	0.024847	0.287670
kegg	module	M00457	carcinoma	advanced_adenoma	CC	28	35	0.0451	0.0479	0.783040	0.974557
kegg	module	M00457	carcinoma	carcinoma	CC	36	35	0.0534	0.0479	0.596148	0.888558
kegg	module	M00458	carcinoma	advanced_adenoma	CC	28	35	2.4739	2.6860	0.272652	0.678584
kegg	module	M00458	carcinoma	carcinoma	CC	36	35	2.2987	2.6860	0.030609	0.311329
kegg	module	M00459	carcinoma	advanced_adenoma	CC	28	35	1.5941	1.5922	0.987864	1.000000
kegg	module	M00459	carcinoma	carcinoma	CC	36	35	1.3249	1.5922	0.023803	0.287670
kegg	module	M00460	carcinoma	advanced_adenoma	CC	28	35	0.0787	0.1045	0.092249	0.425326
kegg	module	M00460	carcinoma	carcinoma	CC	36	35	0.0954	0.1045	0.553793	0.870718
kegg	module	M00461	carcinoma	advanced_adenoma	CC	28	35	0.1984	0.2053	0.824261	0.982104
kegg	module	M00461	carcinoma	carcinoma	CC	36	35	0.2428	0.2053	0.248877	0.654726
kegg	module	M00462	carcinoma	advanced_adenoma	CC	28	35	0.0013	0.0013	0.990263	1.000000
kegg	module	M00462	carcinoma	carcinoma	CC	36	35	0.0013	0.0013	0.960863	1.000000
kegg	module	M00463	carcinoma	advanced_adenoma	CC	28	35	0.0120	0.0143	0.759027	0.974557
kegg	module	M00463	carcinoma	carcinoma	CC	36	35	0.0268	0.0143	0.216968	0.629750
kegg	module	M00464	carcinoma	advanced_adenoma	CC	28	35	0.0038	0.0028	0.501927	0.836657
kegg	module	M00464	carcinoma	carcinoma	CC	36	35	0.0013	0.0028	0.074817	0.374803
kegg	module	M00465	carcinoma	advanced_adenoma	CC	28	35	0.1055	0.0903	0.570539	0.882049
kegg	module	M00465	carcinoma	carcinoma	CC	36	35	0.0819	0.0903	0.705321	0.961969
kegg	module	M00466	carcinoma	advanced_adenoma	CC	28	35	0.0058	0.0126	0.077241	0.381445
kegg	module	M00466	carcinoma	carcinoma	CC	36	35	0.0113	0.0126	0.782577	0.974557
kegg	module	M00467	carcinoma	advanced_adenoma	CC	28	35	0.0215	0.0215	0.992837	1.000000
kegg	module	M00467	carcinoma	carcinoma	CC	36	35	0.0297	0.0215	0.280150	0.690110
kegg	module	M00468	carcinoma	advanced_adenoma	CC	28	35	0.0120	0.0119	0.980174	1.000000
kegg	module	M00468	carcinoma	carcinoma	CC	36	35	0.0114	0.0119	0.897928	0.999627
kegg	module	M00469	carcinoma	advanced_adenoma	CC	28	35	0.1631	0.1721	0.713727	0.967008
kegg	module	M00469	carcinoma	carcinoma	CC	36	35	0.1331	0.1721	0.062991	0.358668
kegg	module	M00470	carcinoma	advanced_adenoma	CC	28	35	0.0075	0.0146	0.093444	0.427055
kegg	module	M00470	carcinoma	carcinoma	CC	36	35	0.0078	0.0146	0.086804	0.407430
kegg	module	M00471	carcinoma	advanced_adenoma	CC	28	35	0.1992	0.1700	0.475357	0.835813
kegg	module	M00471	carcinoma	carcinoma	CC	36	35	0.2947	0.1700	0.009203	0.195708
kegg	module	M00472	carcinoma	advanced_adenoma	CC	28	35	0.0998	0.0548	0.281598	0.692041
kegg	module	M00472	carcinoma	carcinoma	CC	36	35	0.1563	0.0548	0.045685	0.312952
kegg	module	M00473	carcinoma	advanced_adenoma	CC	28	35	0.1452	0.0894	0.316177	0.739939
kegg	module	M00473	carcinoma	carcinoma	CC	36	35	0.2769	0.0894	0.013669	0.239969
kegg	module	M00474	carcinoma	advanced_adenoma	CC	28	35	0.1787	0.0970	0.333144	0.759597
kegg	module	M00474	carcinoma	carcinoma	CC	36	35	0.4232	0.0970	0.013730	0.239969
kegg	module	M00475	carcinoma	advanced_adenoma	CC	28	35	0.1714	0.1338	0.445185	0.819582
kegg	module	M00475	carcinoma	carcinoma	CC	36	35	0.2685	0.1338	0.023376	0.287670
kegg	module	M00476	carcinoma	advanced_adenoma	CC	28	35	0.0010	0.0005	0.244551	0.651501
kegg	module	M00476	carcinoma	carcinoma	CC	36	35	0.0004	0.0005	0.689423	0.952757
kegg	module	M00477	carcinoma	advanced_adenoma	CC	28	35	0.1559	0.1521	0.941949	0.999627
kegg	module	M00477	carcinoma	carcinoma	CC	36	35	0.2850	0.1521	0.050001	0.317688
kegg	module	M00478	carcinoma	advanced_adenoma	CC	28	35	0.1577	0.1615	0.874316	0.999627
kegg	module	M00478	carcinoma	carcinoma	CC	36	35	0.1489	0.1615	0.568782	0.880640
kegg	module	M00479	carcinoma	advanced_adenoma	CC	28	35	0.3951	0.4420	0.459404	0.827830
kegg	module	M00479	carcinoma	carcinoma	CC	36	35	0.3356	0.4420	0.054159	0.326207
kegg	module	M00480	carcinoma	advanced_adenoma	CC	28	35	0.3679	0.3895	0.594253	0.888558
kegg	module	M00480	carcinoma	carcinoma	CC	36	35	0.2727	0.3895	0.000932	0.097150
kegg	module	M00481	carcinoma	advanced_adenoma	CC	28	35	0.2158	0.2340	0.516435	0.842957
kegg	module	M00481	carcinoma	carcinoma	CC	36	35	0.2155	0.2340	0.481170	0.835813
kegg	module	M00482	carcinoma	advanced_adenoma	CC	28	35	0.0006	0.0004	0.383057	0.793530
kegg	module	M00482	carcinoma	carcinoma	CC	36	35	0.0004	0.0004	0.854719	0.994933
kegg	module	M00483	carcinoma	advanced_adenoma	CC	28	35	0.0667	0.0628	0.799367	0.976660
kegg	module	M00483	carcinoma	carcinoma	CC	36	35	0.0828	0.0628	0.218851	0.633035
kegg	module	M00484	carcinoma	advanced_adenoma	CC	28	35	0.0006	0.0003	0.387566	0.795457
kegg	module	M00484	carcinoma	carcinoma	CC	36	35	0.0002	0.0003	0.391661	0.796517
kegg	module	M00485	carcinoma	advanced_adenoma	CC	28	35	1.1054	1.1882	0.371935	0.788606
kegg	module	M00485	carcinoma	carcinoma	CC	36	35	0.9544	1.1882	0.005949	0.182152
kegg	module	M00486	carcinoma	advanced_adenoma	CC	28	35	0.0957	0.0727	0.587875	0.888558
kegg	module	M00486	carcinoma	carcinoma	CC	36	35	0.1894	0.0727	0.045097	0.311329
kegg	module	M00487	carcinoma	advanced_adenoma	CC	28	35	0.0009	0.0007	0.810759	0.976660
kegg	module	M00487	carcinoma	carcinoma	CC	36	35	0.0002	0.0007	0.101849	0.447792
kegg	module	M00488	carcinoma	advanced_adenoma	CC	28	35	0.0757	0.0331	0.268647	0.674530
kegg	module	M00488	carcinoma	carcinoma	CC	36	35	0.1831	0.0331	0.014541	0.244388
kegg	module	M00490	carcinoma	advanced_adenoma	CC	28	35	0.0312	0.0336	0.739500	0.974557
kegg	module	M00490	carcinoma	carcinoma	CC	36	35	0.0229	0.0336	0.070320	0.365774
kegg	module	M00491	carcinoma	advanced_adenoma	CC	28	35	1.0977	1.0397	0.507042	0.836657
kegg	module	M00491	carcinoma	carcinoma	CC	36	35	0.9908	1.0397	0.533096	0.857302
kegg	module	M00492	carcinoma	advanced_adenoma	CC	28	35	1.4106	1.4469	0.776520	0.974557
kegg	module	M00492	carcinoma	carcinoma	CC	36	35	1.2025	1.4469	0.035302	0.311329
kegg	module	M00493	carcinoma	advanced_adenoma	CC	28	35	0.3200	0.3382	0.636693	0.915797
kegg	module	M00493	carcinoma	carcinoma	CC	36	35	0.2662	0.3382	0.034469	0.311329
kegg	module	M00494	carcinoma	advanced_adenoma	CC	28	35	0.0621	0.0513	0.361496	0.783943
kegg	module	M00494	carcinoma	carcinoma	CC	36	35	0.0793	0.0513	0.027932	0.309630
kegg	module	M00495	carcinoma	advanced_adenoma	CC	28	35	1.2901	1.4113	0.415185	0.805630
kegg	module	M00495	carcinoma	carcinoma	CC	36	35	1.1872	1.4113	0.095726	0.433694
kegg	module	M00496	carcinoma	advanced_adenoma	CC	28	35	0.0072	0.0111	0.153383	0.522787
kegg	module	M00496	carcinoma	carcinoma	CC	36	35	0.0088	0.0111	0.401162	0.796517
kegg	module	M00497	carcinoma	advanced_adenoma	CC	28	35	0.1202	0.0912	0.573864	0.884566
kegg	module	M00497	carcinoma	carcinoma	CC	36	35	0.2563	0.0912	0.026134	0.297310
kegg	module	M00498	carcinoma	advanced_adenoma	CC	28	35	0.1603	0.1870	0.608771	0.898470
kegg	module	M00498	carcinoma	carcinoma	CC	36	35	0.2935	0.1870	0.110702	0.454140
kegg	module	M00499	carcinoma	advanced_adenoma	CC	28	35	0.3506	0.4731	0.404982	0.797634
kegg	module	M00499	carcinoma	carcinoma	CC	36	35	0.8232	0.4731	0.101258	0.447792
kegg	module	M00500	carcinoma	advanced_adenoma	CC	28	35	0.1919	0.1627	0.531066	0.857302
kegg	module	M00500	carcinoma	carcinoma	CC	36	35	0.2903	0.1627	0.020625	0.279107
kegg	module	M00501	carcinoma	advanced_adenoma	CC	28	35	0.0759	0.0773	0.936650	0.999627
kegg	module	M00501	carcinoma	carcinoma	CC	36	35	0.0783	0.0773	0.952734	0.999627
kegg	module	M00502	carcinoma	advanced_adenoma	CC	28	35	0.0904	0.0600	0.481235	0.835813
kegg	module	M00502	carcinoma	carcinoma	CC	36	35	0.1892	0.0600	0.036940	0.311329
kegg	module	M00503	carcinoma	advanced_adenoma	CC	28	35	0.0010	0.0106	0.104951	0.450824
kegg	module	M00503	carcinoma	carcinoma	CC	36	35	0.0688	0.0106	0.112654	0.456918
kegg	module	M00504	carcinoma	advanced_adenoma	CC	28	35	0.0417	0.0067	0.062651	0.358668
kegg	module	M00504	carcinoma	carcinoma	CC	36	35	0.0825	0.0067	0.006526	0.182152
kegg	module	M00505	carcinoma	advanced_adenoma	CC	28	35	0.0252	0.0217	0.528941	0.855833
kegg	module	M00505	carcinoma	carcinoma	CC	36	35	0.0200	0.0217	0.719387	0.968477
kegg	module	M00506	carcinoma	advanced_adenoma	CC	28	35	1.0568	0.9173	0.422016	0.811041
kegg	module	M00506	carcinoma	carcinoma	CC	36	35	1.1240	0.9173	0.219314	0.633035
kegg	module	M00507	carcinoma	advanced_adenoma	CC	28	35	0.0064	0.0135	0.413633	0.804252
kegg	module	M00507	carcinoma	carcinoma	CC	36	35	0.0209	0.0135	0.584833	0.888558
kegg	module	M00509	carcinoma	advanced_adenoma	CC	28	35	0.0489	0.0611	0.206673	0.613541
kegg	module	M00509	carcinoma	carcinoma	CC	36	35	0.0430	0.0611	0.035231	0.311329
kegg	module	M00511	carcinoma	advanced_adenoma	CC	28	35	1.2968	1.1329	0.447133	0.820297
kegg	module	M00511	carcinoma	carcinoma	CC	36	35	1.3870	1.1329	0.224931	0.637829
kegg	module	M00512	carcinoma	advanced_adenoma	CC	28	35	0.0051	0.0042	0.625975	0.905926
kegg	module	M00512	carcinoma	carcinoma	CC	36	35	0.0070	0.0042	0.162032	0.541177
kegg	module	M00513	carcinoma	advanced_adenoma	CC	28	35	0.0084	0.0063	0.460933	0.827830
kegg	module	M00513	carcinoma	carcinoma	CC	36	35	0.0078	0.0063	0.559089	0.872113
kegg	module	M00514	carcinoma	advanced_adenoma	CC	28	35	0.0019	0.0029	0.556565	0.870782
kegg	module	M00514	carcinoma	carcinoma	CC	36	35	0.0060	0.0029	0.230429	0.641999
kegg	module	M00515	carcinoma	advanced_adenoma	CC	28	35	0.0355	0.0188	0.074318	0.374101
kegg	module	M00515	carcinoma	carcinoma	CC	36	35	0.0225	0.0188	0.588251	0.888558
kegg	module	M00516	carcinoma	advanced_adenoma	CC	28	35	0.0000	0.0000	1.000000	1.000000
kegg	module	M00516	carcinoma	carcinoma	CC	36	35	0.0000	0.0000	1.000000	1.000000
kegg	module	M00517	carcinoma	advanced_adenoma	CC	28	35	0.1598	0.1554	0.844285	0.994933
kegg	module	M00517	carcinoma	carcinoma	CC	36	35	0.1189	0.1554	0.051504	0.321361
kegg	module	M00518	carcinoma	advanced_adenoma	CC	28	35	0.0591	0.0343	0.017338	0.273736
kegg	module	M00518	carcinoma	carcinoma	CC	36	35	0.0457	0.0343	0.175844	0.563945
kegg	module	M00519	carcinoma	advanced_adenoma	CC	28	35	9.0315	8.7615	0.795757	0.976660
kegg	module	M00519	carcinoma	carcinoma	CC	36	35	7.9787	8.7615	0.394757	0.796517
kegg	module	M00520	carcinoma	advanced_adenoma	CC	28	35	0.0010	0.0006	0.442694	0.817884
kegg	module	M00520	carcinoma	carcinoma	CC	36	35	0.0009	0.0006	0.617944	0.905617
kegg	module	M00521	carcinoma	advanced_adenoma	CC	28	35	0.0703	0.0799	0.482852	0.835813
kegg	module	M00521	carcinoma	carcinoma	CC	36	35	0.0788	0.0799	0.933313	0.999627
kegg	module	M00522	carcinoma	advanced_adenoma	CC	28	35	0.0662	0.0359	0.150541	0.522787
kegg	module	M00522	carcinoma	carcinoma	CC	36	35	0.0347	0.0359	0.930234	0.999627
kegg	module	M00523	carcinoma	advanced_adenoma	CC	28	35	0.0008	0.0006	0.603146	0.893994
kegg	module	M00523	carcinoma	carcinoma	CC	36	35	0.0024	0.0006	0.002221	0.144636
kegg	module	M00524	carcinoma	advanced_adenoma	CC	28	35	0.0342	0.0239	0.158216	0.531810
kegg	module	M00524	carcinoma	carcinoma	CC	36	35	0.0256	0.0239	0.772744	0.974557
kegg	module	M00525	carcinoma	advanced_adenoma	CC	28	35	6.9568	6.9185	0.902837	0.999627
kegg	module	M00525	carcinoma	carcinoma	CC	36	35	6.9008	6.9185	0.951627	0.999627
kegg	module	M00526	carcinoma	advanced_adenoma	CC	28	35	6.4553	6.4254	0.927846	0.999627
kegg	module	M00526	carcinoma	carcinoma	CC	36	35	6.6592	6.4254	0.456641	0.827513
kegg	module	M00527	carcinoma	advanced_adenoma	CC	28	35	7.8723	7.9290	0.876372	0.999627
kegg	module	M00527	carcinoma	carcinoma	CC	36	35	8.0484	7.9290	0.729318	0.974557
kegg	module	M00528	carcinoma	advanced_adenoma	CC	28	35	0.0000	0.0000	0.971355	1.000000
kegg	module	M00528	carcinoma	carcinoma	CC	36	35	0.0000	0.0000	1.000000	1.000000
kegg	module	M00529	carcinoma	advanced_adenoma	CC	28	35	0.2428	0.1097	0.164040	0.544363
kegg	module	M00529	carcinoma	carcinoma	CC	36	35	0.4018	0.1097	0.016083	0.261847
kegg	module	M00530	carcinoma	advanced_adenoma	CC	28	35	0.4929	0.2877	0.242484	0.651501
kegg	module	M00530	carcinoma	carcinoma	CC	36	35	0.7709	0.2877	0.023508	0.287670
kegg	module	M00531	carcinoma	advanced_adenoma	CC	28	35	0.1259	0.1537	0.300077	0.723762
kegg	module	M00531	carcinoma	carcinoma	CC	36	35	0.1168	0.1537	0.128716	0.489496
kegg	module	M00532	carcinoma	advanced_adenoma	CC	28	35	5.2950	5.3761	0.781910	0.974557
kegg	module	M00532	carcinoma	carcinoma	CC	36	35	5.8292	5.3761	0.117784	0.464890
kegg	module	M00533	carcinoma	advanced_adenoma	CC	28	35	0.2274	0.2770	0.506285	0.836657
kegg	module	M00533	carcinoma	carcinoma	CC	36	35	0.4250	0.2770	0.124113	0.475462
kegg	module	M00534	carcinoma	advanced_adenoma	CC	28	35	0.0000	0.0000	1.000000	1.000000
kegg	module	M00534	carcinoma	carcinoma	CC	36	35	0.0033	0.0000	0.000002	0.001859
kegg	module	M00535	carcinoma	advanced_adenoma	CC	28	35	2.9285	3.0570	0.403161	0.796517
kegg	module	M00535	carcinoma	carcinoma	CC	36	35	2.9420	3.0570	0.424635	0.811041
kegg	module	M00537	carcinoma	advanced_adenoma	CC	28	35	0.0139	0.0126	0.899606	0.999627
kegg	module	M00537	carcinoma	carcinoma	CC	36	35	0.0120	0.0126	0.947163	0.999627
kegg	module	M00538	carcinoma	advanced_adenoma	CC	28	35	0.0139	0.0126	0.899606	0.999627
kegg	module	M00538	carcinoma	carcinoma	CC	36	35	0.0120	0.0126	0.947163	0.999627
kegg	module	M00539	carcinoma	advanced_adenoma	CC	28	35	0.1945	0.1707	0.553064	0.870718
kegg	module	M00539	carcinoma	carcinoma	CC	36	35	0.2010	0.1707	0.428871	0.811041
kegg	module	M00540	carcinoma	advanced_adenoma	CC	28	35	0.0170	0.0211	0.558458	0.872113
kegg	module	M00540	carcinoma	carcinoma	CC	36	35	0.0174	0.0211	0.582217	0.888558
kegg	module	M00541	carcinoma	advanced_adenoma	CC	28	35	1.6706	1.6870	0.849424	0.994933
[truncated: 2,688 more rows]
