# Supplementary material for: A Metagenomic Meta-analysis Reveals Functional Signatures of Health and Disease in the Human Gut Microbiome
Source: mSystems. 2019 May 14;4(4):e00332-18. doi: 10.1128/mSystems.00332-18 (PMC6517693; doi:10.1128/mSystems.00332-18)
Supplement: TABLE S5 [file mSystems.00332-18-st005.csv]

Database	Level	Name	Definition	Diseases	fdr	Change in case	Disease count
kegg	module	M00072	N-glycosylation by oligosaccharyltransferase	cirrhosis;crohns;obesity;t2d;ulcerative_colitis	0.0032535684201081;0.000207642535585554;0.132395082443472;0.181884427038822;0.0305015466731699	D;D;D;U;D	5
kegg	module	M00177	Ribosome, eukaryotes	cirrhosis;crohns;obesity;t2d;ulcerative_colitis	2.75707183135814e-05;0.0037572146058128;0.0237122477748386;0.195071489610629;0.174701868622461	U;D;D;D;D	5
kegg	module	M00002	Glycolysis, core module involving three-carbon compounds	cirrhosis;crohns;obesity;t2d	0.0372548773992315;0.000114495711658786;0.149458256074013;0.0120090750366996	U;U;D;U	4
kegg	module	M00003	Gluconeogenesis, oxaloacetate => fructose-6P	cirrhosis;crohns;obesity;t2d	0.00115329818822084;3.09548323107901e-06;0.105548699077606;0.0153830949569768	U;U;D;U	4
kegg	module	M00016	Lysine biosynthesis, succinyl-DAP pathway, aspartate => lysine	cirrhosis;crohns;obesity;t2d	0.000718102253384325;3.12942700336989e-05;0.188154031726662;0.0155494956561379	U;U;D;U	4
kegg	module	M00030	Lysine biosynthesis, AAA pathway, 2-oxoglutarate => 2-aminoadipate => lysine	cirrhosis;crohns;obesity;t2d	0.0510688125013487;0.0343797240777168;0.132395082443472;0.04186948604193	D;U;D;U	4
kegg	module	M00035	Methionine degradation	arthritis;cirrhosis;crohns;t2d	0.104705648320291;0.0050423894582664;5.50075463434019e-05;0.0198482907547042	U;D;D;D	4
kegg	module	M00060	Lipopolysaccharide biosynthesis, KDO2-lipid A	carcinoma;cirrhosis;crohns;obesity	0.106980260732207;0.000384895392045676;0.000114495711658786;0.149458256074013	U;U;U;D	4
kegg	module	M00093	Phosphatidylethanolamine (PE) biosynthesis, PA => PS => PE	carcinoma;cirrhosis;crohns;obesity	0.198832044907292;0.00465569109589422;0.000142727167254374;0.117679589046789	U;U;U;D	4
kegg	module	M00116	Menaquinone biosynthesis, chorismate => menaquinone	carcinoma;cirrhosis;crohns;obesity	0.182151736384243;4.72417493391916e-07;0.00434699185990416;0.146232388031515	U;U;U;D	4
kegg	module	M00118	Glutathione biosynthesis, glutamate => glutathione	cirrhosis;crohns;obesity;t2d	2.96418625108273e-08;0.00927339473168245;0.153480894346844;0.114649853243671	U;U;D;U	4
kegg	module	M00125	Riboflavin biosynthesis, GTP => riboflavin/FMN/FAD	cirrhosis;crohns;obesity;t2d	0.128570305887026;0.00287382804620934;0.0927436337397256;0.0327684083544678	U;U;D;U	4
kegg	module	M00134	Polyamine biosynthesis, arginine => ornithine => putrescine	arthritis;cirrhosis;crohns;t2d	0.155881452249557;1.50817799401943e-05;0.0012725009892272;0.0198482907547042	D;U;U;U	4
kegg	module	M00178	Ribosome, bacteria	cirrhosis;crohns;obesity;t2d	0.188213766942844;0.00296461839672802;0.0884928663855196;0.00224179592367722	U;U;U;U	4
kegg	module	M00210	Phospholipid transport system	carcinoma;cirrhosis;crohns;obesity	0.032680069974742;0.0220715802858462;0.000169469429901575;0.184318911155926	U;U;U;D	4
kegg	module	M00212	Ribose transport system	cirrhosis;crohns;obesity;t2d	0.000384895392045676;1.16014656772655e-06;0.188154031726662;0.0106535983932544	U;U;D;U	4
kegg	module	M00231	Octopine/nopaline transport system	arthritis;carcinoma;obesity;t2d	0.0971725034308403;0.106980260732207;0.132395082443472;0.0862578633227523	U;U;D;U	4
kegg	module	M00245	Cobalt/nickel transport system	carcinoma;cirrhosis;crohns;t2d	0.150556540259717;0.147612306189522;0.00673884331289449;0.0521248624225908	D;U;D;D	4
kegg	module	M00246	Nickel transport system	carcinoma;cirrhosis;crohns;t2d	0.150556540259717;0.0640963538195303;0.00903055946339173;0.0465915627053177	D;U;D;D	4
kegg	module	M00260	DNA polymerase III complex, bacteria	cirrhosis;crohns;obesity;t2d	0.086475490646785;0.120954315560485;0.158735476426608;0.0682494731401173	U;U;D;U	4
kegg	module	M00261	DNA polymerase alpha / primase complex	cirrhosis;crohns;obesity;ulcerative_colitis	0.166320820793256;0.000398575393218207;0.105548699077606;0.026505465844796	D;D;D;D	4
kegg	module	M00302	2-Aminoethylphosphonate transport system	carcinoma;cirrhosis;crohns;obesity	0.106980260732207;2.20511552722749e-06;0.000315812079840445;0.117679589046789	D;U;U;D	4
kegg	module	M00312	NA	cirrhosis;crohns;obesity;ulcerative_colitis	0.000429686111445987;6.72487878318807e-06;0.105548699077606;0.0129655376352357	D;D;D;D	4
kegg	module	M00318	Iron/zinc/manganese/copper transport system	cirrhosis;crohns;obesity;t2d	0.000980627537743347;5.16168772047161e-10;0.116848642884857;0.11793360864485	U;U;U;U	4
kegg	module	M00338	Cysteine biosynthesis, homocysteine + serine => cysteine	carcinoma;crohns;obesity;t2d	0.00859460794466323;0.0119394705405096;0.105548699077606;0.0762710534861051	D;D;D;D	4
kegg	module	M00377	Reductive acetyl-CoA pathway (Wood-Ljungdahl pathway)	arthritis;crohns;obesity;t2d	0.0129883369046038;0.000645063838849967;0.105548699077606;0.024542613646758	U;U;D;U	4
kegg	module	M00391	Exosome, eukaryotes	cirrhosis;crohns;obesity;ulcerative_colitis	0.192905816992687;0.000173003077846702;0.1245258341028;0.00995287115329217	D;D;D;D	4
kegg	module	M00422	Acetyl-CoA pathway, CO2 => acetyl-CoA	arthritis;cirrhosis;crohns;t2d	0.0694412142436045;1.67892893502189e-05;0.146396544808066;0.00482260741837899	U;D;U;D	4
kegg	module	M00471	NarX-NarL (nitrate respiration) two-component regulatory system	carcinoma;cirrhosis;crohns;obesity	0.195707506798406;0.162065644040549;0.00667521351181274;0.10703748901242	U;U;U;D	4
kegg	module	M00480	VraS-VraR (cell-wall peptidoglycan synthesis) two-component regulatory system	carcinoma;cirrhosis;crohns;t2d	0.0971501219015645;2.59057985089266e-07;0.00216136268270311;0.0164426080630348	D;D;D;D	4
kegg	module	M00525	Lysine biosynthesis, acetyl-DAP pathway, aspartate => lysine	cirrhosis;crohns;obesity;t2d	0.00145009942174779;1.80793354060614e-05;0.150470292874878;0.0153830949569768	U;U;D;U	4
kegg	module	M00608	2-Oxocarboxylic acid chain extension, 2-oxoglutarate => 2-oxoadipate => 2-oxopimelate => 2-oxosuberate	cirrhosis;crohns;t2d;ulcerative_colitis	0.0402584927816063;0.000193718986325862;0.0345202614355138;0.00995287115329217	D;D;U;D	4
kegg	module	M00618	Acetogen	arthritis;crohns;obesity;t2d	0.0025628427705725;0.0078109259803843;0.0445544656430919;0.104179031226718	U;U;D;U	4
kegg	module	M00001	Glycolysis (Embden-Meyerhof pathway), glucose => pyruvate	cirrhosis;crohns;t2d	0.145636237034066;3.84443671827754e-06;0.0155494956561379	U;U;U	3
kegg	module	M00004	Pentose phosphate pathway (Pentose phosphate cycle)	cirrhosis;crohns;t2d	0.040317393143461;1.28555106157679e-06;0.00197713827468484	U;U;U	3
kegg	module	M00006	Pentose phosphate pathway, oxidative phase, glucose 6P => ribulose 5P	cirrhosis;crohns;t2d	0.00557569684689205;6.08046570309169e-05;0.00618902350549629	U;U;U	3
kegg	module	M00008	Entner-Doudoroff pathway, glucose-6P => glyceraldehyde-3P + pyruvate	cirrhosis;crohns;t2d	0.0446905863261786;1.03486688564385e-05;0.0164426080630348	U;U;U	3
kegg	module	M00014	Glucuronate pathway (uronate pathway)	crohns;obesity;t2d	0.00165565729193054;0.132395082443472;0.151279381863093	U;D;U	3
kegg	module	M00015	Proline biosynthesis, glutamate => proline	cirrhosis;crohns;obesity	0.000612707443111368;0.0433673440845338;0.108147478447777	U;U;D	3
kegg	module	M00017	Methionine biosynthesis, apartate => homoserine => methionine	cirrhosis;crohns;obesity	7.52778073488649e-09;4.47652018012991e-06;0.0805182304701735	U;U;D	3
kegg	module	M00018	Threonine biosynthesis, aspartate => homoserine => threonine	cirrhosis;crohns;t2d	0.026139401187062;0.00546578421140705;0.0153830949569768	U;U;U	3
kegg	module	M00019	Valine/isoleucine biosynthesis, pyruvate => valine / 2-oxobutanoate => isoleucine	cirrhosis;crohns;obesity	1.0651028000001e-06;0.0268388773946253;0.142749464342558	U;U;D	3
kegg	module	M00020	Serine biosynthesis, glycerate-3P => serine	crohns;obesity;t2d	0.0437233871246563;0.149458256074013;1.14427246911623e-05	U;D;U	3
kegg	module	M00022	Shikimate pathway, phosphoenolpyruvate + erythrose-4P => chorismate	cirrhosis;crohns;obesity	0.000189226628306905;0.0593641385128165;0.149458256074013	U;U;D	3
kegg	module	M00023	Tryptophan biosynthesis, chorismate => tryptophan	cirrhosis;crohns;obesity	4.41971464429181e-05;0.08714801917373;0.0445544656430919	U;U;D	3
kegg	module	M00027	GABA (gamma-Aminobutyrate) shunt	cirrhosis;crohns;t2d	0.0164284370887083;1.28555106157679e-06;0.0577696865230075	U;U;U	3
kegg	module	M00029	Urea cycle	cirrhosis;crohns;obesity	0.00379551256500807;0.115601833668417;0.188154031726662	U;U;D	3
kegg	module	M00033	Ectoine biosynthesis, aspartate => ectoine	cirrhosis;crohns;t2d	0.157377968178027;0.000207642535585554;0.00210490038801263	U;U;U	3
kegg	module	M00034	Methionine salvage pathway	cirrhosis;crohns;t2d	1.54049153429687e-06;0.0207112130524526;0.109141224069711	U;U;U	3
kegg	module	M00040	Tyrosine biosynthesis, prephanate => pretyrosine => tyrosine	cirrhosis;crohns;t2d	5.37703290284562e-13;2.2396271882317e-05;0.185360959799835	U;U;U	3
kegg	module	M00046	Pyrimidine degradation, uracil => beta-alanine, thymine => 3-aminoisobutanoate	cirrhosis;crohns;t2d	2.47950044369516e-05;0.113267429858546;3.31033664424964e-05	U;U;U	3
kegg	module	M00048	Inosine monophosphate biosynthesis, PRPP + glutamine => IMP	cirrhosis;crohns;obesity	0.000894232214529115;0.0188300835449338;0.047462080997583	U;U;D	3
kegg	module	M00050	Guanine ribonucleotide biosynthesis IMP => GDP,GTP	cirrhosis;crohns;t2d	0.000319537620355857;7.29959604509491e-05;0.0243738946040509	U;U;U	3
kegg	module	M00052	Pyrimidine ribonucleotide biosynthesis, UMP => UDP/UTP,CDP/CTP	cirrhosis;obesity;t2d	0.00529338286739706;0.117679589046789;0.101946689494161	D;D;D	3
kegg	module	M00063	CMP-KDO biosynthesis	carcinoma;cirrhosis;crohns	0.153141908459381;0.118040519433544;0.00186986246458538	U;U;U	3
kegg	module	M00064	ADP-L-glycero-D-manno-heptose biosynthesis	cirrhosis;crohns;t2d	1.66085249719281e-09;0.000332508760450737;0.131745333817144	U;U;U	3
kegg	module	M00066	Lactosylceramide biosynthesis	carcinoma;cirrhosis;crohns	0.182151736384243;5.45215295082631e-11;0.0214374524322682	U;U;U	3
kegg	module	M00075	N-glycan biosynthesis, complex type	crohns;obesity;t2d	0.000120437028697973;0.158735476426608;0.18499086088654	D;U;D	3
kegg	module	M00080	Lipopolysaccharide biosynthesis, inner core => outer core => O-antigen	carcinoma;cirrhosis;crohns	0.182151736384243;2.92153851701337e-05;9.8974284016365e-06	U;U;U	3
kegg	module	M00082	Fatty acid biosynthesis, initiation	cirrhosis;crohns;obesity	0.000223537850096086;0.000158070105412207;0.188154031726662	U;U;D	3
kegg	module	M00091	Phosphatidylcholine (PC) biosynthesis, PE => PC	cirrhosis;crohns;obesity	0.000327181112648825;6.02487655994947e-06;0.153480894346844	D;D;U	3
kegg	module	M00096	C5 isoprenoid biosynthesis, non-mevalonate pathway	crohns;obesity;t2d	0.0850085377282126;0.105548699077606;0.166302818012488	U;D;U	3
kegg	module	M00104	Bile acid biosynthesis, cholesterol => cholate/chenodeoxycholate	crohns;obesity;t2d	0.0267053568682864;0.188154031726662;0.178679865306976	D;D;U	3
kegg	module	M00109	C21-Steroid hormone biosynthesis, progesterone => cortisol/cortisone	cirrhosis;crohns;obesity	0.0125933573746271;0.0590124717309474;0.0805182304701735	D;D;U	3
kegg	module	M00114	Ascorbate biosynthesis, plants, glucose-6P => ascorbate	crohns;obesity;t2d	0.00482722912773175;0.117679589046789;0.197727065804276	U;D;U	3
kegg	module	M00115	NAD biosynthesis, aspartate => NAD	cirrhosis;crohns;obesity	0.0904109362208673;0.00730467351946887;0.00598929568145202	D;U;D	3
kegg	module	M00117	Ubiquinone biosynthesis, prokaryotes, chorismate => ubiquinone	cirrhosis;crohns;t2d	0.00693275612782215;0.000411712737763313;0.14421719409751	U;U;U	3
kegg	module	M00120	Coenzyme A biosynthesis, pantothenate => CoA	cirrhosis;crohns;obesity	0.0413858418183332;0.000959098190239864;0.185114928469566	U;U;D	3
kegg	module	M00121	Heme biosynthesis, glutamate => protoheme/siroheme	cirrhosis;crohns;t2d	1.84062154232334e-07;0.00175976786393607;0.197727065804276	U;U;U	3
kegg	module	M00126	Tetrahydrofolate biosynthesis, GTP => THF	cirrhosis;crohns;obesity	0.000864754914820227;0.000313036870057817;0.0445544656430919	U;U;D	3
kegg	module	M00127	Thiamine biosynthesis, AIR => thiamine-P/thiamine-2P	crohns;obesity;t2d	0.0214863685870803;0.0212011472760788;0.0652875402635852	U;D;U	3
kegg	module	M00131	Inositol phosphate metabolism, Ins(1,3,4,5)P4 => Ins(1,3,4)P3 => myo-inositol	cirrhosis;crohns;t2d	0.0273626653757349;1.16014656772655e-06;0.000934997133650309	U;U;U	3
kegg	module	M00135	GABA biosynthesis, eukaryotes, putrescine => GABA	cirrhosis;crohns;t2d	0.000496336918410533;0.00157054223081853;9.23008657562754e-05	U;U;U	3
kegg	module	M00144	NADH:quinone oxidoreductase, prokaryotes	carcinoma;crohns;obesity	0.0845775574797787;0.000570642132809741;0.150470292874878	U;U;D	3
kegg	module	M00148	Succinate dehydrogenase (ubiquinone)	cirrhosis;crohns;obesity	0.0660101957225875;0.00119316524436057;0.198173851284302	D;D;U	3
kegg	module	M00149	Succinate dehydrogenase, prokaryotes	cirrhosis;crohns;obesity	0.00965551610367468;0.00515054086840531;0.117679589046789	U;U;D	3
kegg	module	M00156	Cytochrome c oxidase, cbb3-type	cirrhosis;crohns;t2d	0.160478008628235;0.000972778946715237;0.0120090750366996	U;D;U	3
kegg	module	M00157	F-type ATPase, prokaryotes and chloroplasts	carcinoma;crohns;t2d	0.182151736384243;0.0856365228358958;0.0327684083544678	D;U;D	3
kegg	module	M00159	V/A-type ATPase, prokaryotes	cirrhosis;crohns;t2d	0.0129080195984669;0.0327022670790854;0.000141945718823409	D;U;U	3
kegg	module	M00160	V-type ATPase, eukaryotes	cirrhosis;crohns;obesity	0.12755454927829;0.00196885489879374;0.153480894346844	D;D;U	3
kegg	module	M00165	Reductive pentose phosphate cycle (Calvin cycle)	cirrhosis;crohns;t2d	0.00632722952454133;4.27104298933198e-06;0.0121738420104014	U;U;U	3
kegg	module	M00167	Reductive pentose phosphate cycle, glyceraldehyde-3P => ribulose-5P	cirrhosis;crohns;t2d	0.0274641368852092;3.54018250233047e-06;0.0155422552141047	U;U;U	3
kegg	module	M00168	CAM (Crassulacean acid metabolism), dark	carcinoma;cirrhosis;crohns	0.195707506798406;0.00217901367669748;3.12942700336989e-05	U;U;U	3
kegg	module	M00169	CAM (Crassulacean acid metabolism), light	arthritis;cirrhosis;t2d	0.050035257760695;0.00269766380436813;0.0405110248911102	U;D;D	3
kegg	module	M00170	C4-dicarboxylic acid cycle, phosphoenolpyruvate carboxykinase type	cirrhosis;crohns;obesity	5.42217563385795e-08;0.00386388290160762;0.134122880047974	U;U;D	3
kegg	module	M00182	RNA polymerase I, eukaryotes	cirrhosis;crohns;obesity	0.157819707729795;0.0170182373228651;0.139575523216181	D;D;U	3
kegg	module	M00186	Tungstate transport system	cirrhosis;crohns;t2d	7.15333186487889e-07;0.0117477330190066;0.0652875402635852	D;D;U	3
kegg	module	M00188	NitT/TauT family transport system	cirrhosis;crohns;t2d	0.022532134969066;0.0166952192787442;0.0164426080630348	U;U;U	3
kegg	module	M00189	Molybdate transport system	cirrhosis;crohns;obesity	1.39636882340889e-08;0.00212255072369581;0.10703748901242	U;U;D	3
kegg	module	M00190	Iron(III) transport system	cirrhosis;crohns;t2d	0.000384895392045676;0.001794689775999;0.0120090750366996	U;U;U	3
kegg	module	M00193	Putative spermidine/putrescine transport system	cirrhosis;crohns;t2d	7.54448249916881e-06;6.99956036871433e-05;0.00981606755750979	U;U;U	3
kegg	module	M00198	Putative sn-glycerol-phosphate transport system	cirrhosis;crohns;t2d	0.0013417413832428;5.34223311789901e-05;0.0153830949569768	U;U;U	3
kegg	module	M00209	Osmoprotectant transport system	cirrhosis;crohns;t2d	1.37119800153978e-09;0.00098050108245923;0.0158660006766249	U;U;U	3
kegg	module	M00211	Putative ABC transport system	cirrhosis;crohns;t2d	0.000186281241196259;7.50792930412334e-05;0.0289618102103508	U;U;U	3
kegg	module	M00216	Multiple sugar transport system	cirrhosis;crohns;t2d	0.100809303728762;0.00457282651870155;0.000148849339993878	U;U;U	3
kegg	module	M00217	D-Allose transport system	cirrhosis;obesity;t2d	0.151931459356076;0.0445544656430919;0.128866858295556	U;U;U	3
kegg	module	M00220	Rhamnose transport system	cirrhosis;crohns;t2d	4.31804064378375e-05;0.00178828793088737;0.027481145005067	U;U;U	3
kegg	module	M00222	Phosphate transport system	cirrhosis;crohns;t2d	0.123485109439607;0.100722385796644;0.02581334937398	D;U;U	3
kegg	module	M00227	Glutamine transport system	cirrhosis;crohns;t2d	5.88916804428521e-14;7.9957658955504e-06;0.0327684083544678	U;U;U	3
kegg	module	M00232	General L-amino acid transport system	carcinoma;cirrhosis;crohns	0.182151736384243;0.00764885565058163;4.55994339298427e-06	U;U;U	3
kegg	module	M00235	Arginine/ornithine transport system	arthritis;cirrhosis;obesity	0.0971725034308403;0.0582981006214268;0.188154031726662	D;U;D	3
kegg	module	M00236	Putative polar amino acid transport system	carcinoma;cirrhosis;t2d	0.0445487889425993;0.00124090460476185;0.0207135712985419	D;U;U	3
kegg	module	M00237	Branched-chain amino acid transport system	cirrhosis;obesity;t2d	0.157377968178027;0.125273498277731;0.00113496256067159	U;D;U	3
kegg	module	M00238	D-Methionine transport system	cirrhosis;crohns;t2d	1.29725388763251e-10;0.0147460242467768;0.0295747422058927	U;U;U	3
kegg	module	M00244	Putative zinc/manganese transport system	cirrhosis;obesity;t2d	0.000208430511450584;0.15634884249209;0.0652875402635852	U;D;U	3
kegg	module	M00249	Capsular polysaccharide transport system	carcinoma;cirrhosis;crohns	0.00445257767780567;0.0467136199522699;1.87557180273251e-05	U;U;U	3
kegg	module	M00250	Lipopolysaccharide transport system	carcinoma;cirrhosis;t2d	0.182151736384243;0.00405521581137979;0.17456555747605	D;D;D	3
kegg	module	M00258	Putative ABC transport system	cirrhosis;crohns;t2d	0.0183800775810274;0.0255930595809525;0.178679865306976	D;U;U	3
kegg	module	M00259	Heme transport system	carcinoma;crohns;obesity	0.166084229565071;0.15296842552079;0.149458256074013	U;U;D	3
kegg	module	M00264	DNA polymerase II complex, archaea	cirrhosis;crohns;ulcerative_colitis	0.112500081707285;4.49042100434207e-05;0.00995287115329217	D;D;D	3
kegg	module	M00266	PTS system, maltose/glucose-specific II component	cirrhosis;crohns;t2d	4.68491727442208e-05;0.000479240677424215;0.192397334866998	U;U;U	3
kegg	module	M00268	PTS system, alpha-glucoside-specific II component	cirrhosis;crohns;t2d	1.11053336781387e-07;0.00163977955268192;0.0326609196060485	U;U;U	3
kegg	module	M00269	PTS system, sucrose-specific II component	cirrhosis;crohns;t2d	1.28479146543272e-09;0.0193379805859461;0.00210490038801263	U;U;U	3
kegg	module	M00272	PTS system, beta-glucoside (arbutin/salicin/cellobiose)-specific II component	cirrhosis;crohns;t2d	7.15333186487889e-07;0.000896147244117575;0.194479935361397	U;U;U	3
kegg	module	M00275	PTS system, cellobiose-specific II component	cirrhosis;crohns;t2d	9.0985141247714e-06;0.000169469429901575;0.0245371334277672	U;U;U	3
kegg	module	M00276	PTS system, mannose-specific II component	cirrhosis;crohns;t2d	2.15874832894782e-06;0.0260710638806336;0.0243738946040509	U;U;U	3
kegg	module	M00279	PTS system, galactitol-specific II component	cirrhosis;crohns;obesity	0.00780808345042737;0.000188430384217555;0.132395082443472	U;U;D	3
kegg	module	M00281	PTS system, lactose-specific II component	cirrhosis;obesity;t2d	0.000306146885433176;0.188154031726662;0.0198482907547042	U;U;U	3
kegg	module	M00283	PTS system, ascorbate-specific II component	cirrhosis;crohns;t2d	6.66547796572024e-12;7.36285234071591e-05;0.0652875402635852	U;U;U	3
kegg	module	M00288	RPA complex	crohns;obesity;ulcerative_colitis	0.000178851610278531;0.15634884249209;0.0117981185208783	D;D;D	3
kegg	module	M00299	Spermidine/putrescine transport system	arthritis;crohns;obesity	0.0971725034308403;0.0634239268807783;0.132395082443472	U;U;D	3
kegg	module	M00303	PTS system, N-acetylmuramic acid-specific II component	cirrhosis;crohns;t2d	2.05088043144248e-07;0.0010851498412775;0.166302818012488	U;U;U	3
kegg	module	M00307	Pyruvate oxidation, pyruvate => acetyl-CoA	cirrhosis;crohns;t2d	0.000779345167223958;0.0171486659078045;0.000296140869542145	U;U;U	3
kegg	module	M00308	Semi-phosphorylative Entner-Doudoroff pathway, gluconate => glycerate-3P	crohns;obesity;t2d	0.00204723411311639;0.117978897144582;0.197727065804276	U;D;U	3
kegg	module	M00314	Bacitracin transport system	crohns;obesity;ulcerative_colitis	1.77557154142372e-06;0.0919820922587465;0.124321249342448	U;U;U	3
kegg	module	M00320	Lipopolysaccharide export system	carcinoma;cirrhosis;crohns	0.0836945259022485;0.00411533972449597;0.000210505507229905	U;U;U	3
kegg	module	M00333	Type IV secretion system	cirrhosis;crohns;obesity	0.139313771310883;0.00185288021541084;0.132395082443472	D;D;U	3
kegg	module	M00335	Sec (secretion) system	cirrhosis;crohns;obesity	0.000119752255800778;0.000245144816196845;0.117679589046789	U;U;D	3
kegg	module	M00341	Proteasome, 19S regulatory particle (PA700)	cirrhosis;crohns;obesity	0.158544356867128;0.000171382192683767;0.108147478447777	D;D;U	3
kegg	module	M00344	Formaldehyde assimilation, xylulose monophosphate pathway	cirrhosis;crohns;t2d	0.00079090701588075;1.28555106157679e-06;0.0153830949569768	U;U;U	3
kegg	module	M00348	Glutathione transport system	cirrhosis;crohns;t2d	0.00237537846455643;1.16014656772655e-06;0.027481145005067	U;U;U	3
kegg	module	M00354	Spliceosome, U4/U6.U5 tri-snRNP	cirrhosis;crohns;obesity	0.0183800775810274;0.147226444982167;0.132395082443472	D;D;U	3
kegg	module	M00355	Spliceosome, 35S U5-snRNP	cirrhosis;crohns;obesity	0.0113003163752728;0.122038139962171;0.10703748901242	D;D;D	3
kegg	module	M00356	Methanogenesis, methanol => methane	cirrhosis;crohns;t2d	0.0686491335634364;0.0814489376675021;0.00887483373767058	D;D;U	3
kegg	module	M00359	Aminoacyl-tRNA biosynthesis, eukaryotes	arthritis;crohns;t2d	0.00757713283478579;0.134876207283247;0.0985668487117156	U;D;D	3
kegg	module	M00364	C10-C20 isoprenoid biosynthesis, bacteria	cirrhosis;crohns;t2d	0.000190010746058506;0.0199955062590617;0.166302818012488	U;U;U	3
kegg	module	M00367	C10-C20 isoprenoid biosynthesis, non-plant eukaryotes	cirrhosis;crohns;t2d	1.28479146543272e-09;0.0572545050314414;0.0326609196060485	U;U;U	3
kegg	module	M00376	3-Hydroxypropionate bi-cycle	cirrhosis;crohns;obesity	0.000140876965837548;2.86616732239363e-05;0.149458256074013	U;U;D	3
kegg	module	M00378	F420 biosynthesis	cirrhosis;crohns;t2d	0.0204706190564698;0.10158993183745;0.0720982896152656	D;D;U	3
kegg	module	M00385	Cul4-DDB1-DDB2 complex	carcinoma;cirrhosis;t2d	0.118447358748498;5.6838552076592e-05;0.166302818012488	U;U;U	3
kegg	module	M00386	Cul4-DDB1-CSA complex	carcinoma;cirrhosis;t2d	0.118447358748498;5.6838552076592e-05;0.166302818012488	U;U;U	3
kegg	module	M00390	Exosome, archaea	crohns;obesity;ulcerative_colitis	0.000169469429901575;0.198173851284302;0.00995287115329217	D;D;D	3
kegg	module	M00400	p97-Ufd1-Npl4 complex	cirrhosis;obesity;t2d	0.00269766380436813;0.118685944302026;0.0565051387105507	D;D;U	3
kegg	module	M00403	HRD1/SEL1 ERAD complex	cirrhosis;obesity;t2d	0.00269766380436813;0.117978897144582;0.0564145849765409	D;D;U	3
kegg	module	M00406	TREX complex	carcinoma;cirrhosis;crohns	0.182151736384243;0.0049701854358099;0.0524562857197172	U;D;D	3
kegg	module	M00411	SCF-GRR1 complex	carcinoma;cirrhosis;crohns	0.182151736384243;0.00926567272524387;0.0102455731575506	D;D;D	3
kegg	module	M00412	ESCRT-III complex	arthritis;carcinoma;cirrhosis	0.104705648320291;0.0845775574797787;4.68491727442208e-05	U;U;D	3
kegg	module	M00434	PhoR-PhoB (phosphate starvation response) two-component regulatory system	cirrhosis;crohns;obesity	9.42471832341138e-08;0.08008477839693;0.0919820922587465	D;U;D	3
kegg	module	M00451	BasS-BasR (antimicrobial peptide resistance) two-component regulatory system	carcinoma;cirrhosis;crohns	0.195707506798406;0.00014840428319535;0.000918139569437271	U;U;U	3
kegg	module	M00455	TorS-TorR (TMAO respiration) two-component regulatory system	carcinoma;cirrhosis;crohns	0.182151736384243;0.0817195535633925;0.00552453601481568	U;U;U	3
kegg	module	M00458	ResE-ResD (aerobic and anaerobic respiration) two-component regulatory system	cirrhosis;crohns;t2d	0.000862457792953779;0.000729051981009587;0.0843726024222471	D;D;D	3
kegg	module	M00476	ComP-ComA (competence) two-component regulatory system	cirrhosis;obesity;t2d	0.0580513606447341;0.132395082443472;0.0149483725750031	D;D;U	3
kegg	module	M00478	DegS-DegU (multicellular behavior control) two-component regulatory system	cirrhosis;crohns;t2d	6.2838138573884e-05;0.00673510392508216;0.000762771687848856	D;D;D	3
kegg	module	M00485	KinABCDE-Spo0FA (sporulation control) two-component regulatory system	carcinoma;cirrhosis;crohns	0.182151736384243;5.52317153954912e-07;0.00321366335974945	D;D;D	3
kegg	module	M00492	LytS-LytR two-component regulatory system	cirrhosis;crohns;t2d	0.00764885565058163;0.0191670794440832;0.194479935361397	D;D;D	3
kegg	module	M00507	ChpA-ChpB/PilGH (chemosensory) two-component regulatory system	cirrhosis;crohns;obesity	0.122744299433455;0.00673884331289449;0.149458256074013	U;U;D	3
kegg	module	M00518	GlnK-GlnL (glutamine utilization) two-component regulatory system	crohns;obesity;t2d	0.0061322391084756;0.0643775770693176;0.000762771687848856	U;U;U	3
kegg	module	M00519	YesM-YesN two-component regulatory system	crohns;obesity;t2d	0.000776087649002283;0.149458256074013;0.0468548519827671	U;D;U	3
kegg	module	M00523	RegB-RegA (redox response) two-component regulatory system	carcinoma;crohns;t2d	0.144635963729336;0.168441545348223;0.000403478424671085	U;D;D	3
kegg	module	M00524	FixL-FixJ (nitrogen fixation) two-component regulatory system	crohns;obesity;t2d	0.00248570791588517;0.0805182304701735;0.0939281587317363	U;U;U	3
kegg	module	M00526	Lysine biosynthesis, DAP dehydrogenase pathway, aspartate => lysine	cirrhosis;crohns;obesity	0.0121068404380303;7.48076409370823e-06;0.115365140069048	U;U;D	3
kegg	module	M00527	Lysine biosynthesis, DAP aminotransferase pathway, aspartate => lysine	cirrhosis;crohns;obesity	0.0629775415645716;0.000118140323026822;0.132395082443472	U;U;D	3
kegg	module	M00531	Assimilatory nitrate reduction, nitrate => ammonia	cirrhosis;crohns;t2d	4.91201866470567e-11;9.09552478399153e-05;0.0939281587317363	U;U;U	3
kegg	module	M00532	Photorespiration	cirrhosis;crohns;obesity	0.0186918383142094;7.15852924480937e-06;0.132395082443472	U;U;D	3
kegg	module	M00535	Isoleucine biosynthesis, pyruvate => 2-oxobutanoate	cirrhosis;crohns;obesity	0.0387742781373793;0.0147460242467768;0.0445544656430919	U;U;D	3
kegg	module	M00537	Xylene degradation, xylene => methylbenzoate	cirrhosis;crohns;t2d	3.41931430870215e-08;1.0524914046244e-07;0.00259186516803984	U;U;U	3
kegg	module	M00538	Toluene degradation, toluene => benzoate	cirrhosis;crohns;t2d	3.41931430870215e-08;1.0524914046244e-07;0.00259186516803984	U;U;U	3
kegg	module	M00540	Benzoate degradation, cyclohexanecarboxylic acid =>pimeloyl-CoA	cirrhosis;crohns;t2d	0.0133507321362065;0.000178851610278531;0.00892271726042274	U;U;U	3
kegg	module	M00546	Purine degradation, xanthine => urea	cirrhosis;crohns;t2d	0.0793592179400534;0.000239974564542286;0.00887483373767058	U;U;U	3
kegg	module	M00549	Nucleotide sugar biosynthesis, glucose => UDP-glucose	cirrhosis;crohns;t2d	0.00706246134371815;0.00122732394946729;0.000687009219270151	U;U;U	3
kegg	module	M00550	Ascorbate degradation, ascorbate => D-xylulose-5P	cirrhosis;crohns;t2d	3.41931430870215e-08;1.28555106157679e-06;0.166302818012488	U;U;U	3
kegg	module	M00551	Benzoate degradation, benzoate => catechol / methylbenzoate => methylcatechol	cirrhosis;crohns;obesity	3.88497802203506e-07;0.000307555444693061;0.117679589046789	U;U;D	3
kegg	module	M00563	Methanogenesis, methylamine/dimethylamine/trimethylamine => methane	cirrhosis;crohns;t2d	0.0492343875604944;0.170807568915437;0.00259186516803984	D;D;U	3
kegg	module	M00568	Catechol ortho-cleavage, catechol => 3-oxoadipate	cirrhosis;crohns;t2d	0.0430780986591892;0.00110232375008947;0.17456555747605	U;U;U	3
kegg	module	M00570	Isoleucine biosynthesis, threonine => 2-oxobutanoate => isoleucine	cirrhosis;crohns;obesity	2.68837123530885e-07;0.0393667283580032;0.132395082443472	U;U;D	3
kegg	module	M00579	Phosphate acetyltransferase-acetate kinase pathway, acetyl-CoA => acetate	arthritis;cirrhosis;obesity	0.0169599717176487;0.0391973501968419;0.0919820922587465	U;U;D	3
kegg	module	M00580	Pentose phosphate pathway, archaea, fructose 6P => ribose 5P	cirrhosis;crohns;t2d	5.6225315006905e-06;0.0342795352031348;3.73230810597416e-05	U;U;U	3
kegg	module	M00596	Dissimilatory sulfate reduction, sulfate => H2S	cirrhosis;crohns;obesity	0.00329030020451406;0.0121528139147476;0.157592663890037	D;U;D	3
kegg	module	M00611	Oxygenic photosynthesis in plants and cyanobacteria	cirrhosis;crohns;t2d	0.00504430245616184;4.36853141644266e-06;0.0121738420104014	U;U;U	3
kegg	module	M00612	Anoxygenic photosynthesis in purple bacteria	cirrhosis;crohns;t2d	0.00632722952454133;4.27104298933198e-06;0.0121738420104014	U;U;U	3
kegg	module	M00613	Anoxygenic photosynthesis in green nonsulfur bacteria	cirrhosis;crohns;obesity	0.000150011060447384;2.39138660324873e-05;0.149458256074013	U;U;D	3
kegg	module	M00615	Nitrate assimilation	cirrhosis;crohns;t2d	5.37703290284562e-13;5.00666769996364e-08;0.126321134862458	U;U;U	3
kegg	module	M00005	PRPP biosynthesis, ribose 5P => PRPP	cirrhosis;t2d	0.0402584927816063;0.092347874170241	U;U	2
kegg	module	M00007	Pentose phosphate pathway, non-oxidative phase, fructose 6P => ribose 5P	crohns;t2d	0.000167134245285285;0.0200162165378561	U;U	2
kegg	module	M00009	Citrate cycle (TCA cycle, Krebs cycle)	cirrhosis;crohns	0.103256992868184;6.99956036871433e-05	U;U	2
kegg	module	M00010	Citrate cycle, first carbon oxidation, oxaloacetate => 2-oxoglutarate	cirrhosis;crohns	0.194775677158874;0.00924675563968033	D;U	2
kegg	module	M00011	Citrate cycle, second carbon oxidation, 2-oxoglutarate => oxaloacetate	cirrhosis;crohns	0.0271580824898896;0.000230909738158829	U;U	2
kegg	module	M00024	Phenylalanine biosynthesis, chorismate => phenylalanine	cirrhosis;crohns	8.62872655806046e-05;0.000207642535585554	U;U	2
kegg	module	M00025	Tyrosine biosynthesis, chorismate => tyrosine	cirrhosis;crohns	0.00600302365308364;0.08008477839693	U;U	2
kegg	module	M00026	Histidine biosynthesis, PRPP => histidine	crohns;obesity	0.121497220480076;0.108147478447777	U;D	2
kegg	module	M00028	Ornithine biosynthesis, glutamate => ornithine	crohns;obesity	0.0510868375533169;0.0848224727031208	U;D	2
kegg	module	M00032	Lysine degradation, lysine => saccharopine => acetoacetyl-CoA	cirrhosis;crohns	3.97672451657398e-05;1.28555106157679e-06	U;U	2
kegg	module	M00036	Leucine degradation, leucine => acetoacetate + acetyl-CoA	crohns;t2d	8.80543871162544e-05;0.00224179592367722	U;U	2
kegg	module	M00037	Melatonin biosynthesis, tryptophan => serotonin => melatonin	cirrhosis;crohns	2.26717320451975e-06;1.00089727454298e-07	U;U	2
kegg	module	M00039	Monolignol biosynthesis, phenylalanine/tyrosine => monolignol	cirrhosis;crohns	0.000302216509945569;1.0524914046244e-07	U;U	2
kegg	module	M00042	Catecholamine biosynthesis, tyrosine => dopamine => noradrenaline => adrenaline	cirrhosis;crohns	6.32176236829414e-06;0.0102455731575506	U;U	2
kegg	module	M00044	Tyrosine degradation, tyrosine => homogentisate	cirrhosis;crohns	4.52329105228432e-10;0.000637931512981874	U;U	2
kegg	module	M00047	Creatine pathway	crohns;t2d	0.115423612719226;0.0985668487117156	D;D	2
kegg	module	M00049	Adenine ribonucleotide biosynthesis, IMP => ADP,ATP	cirrhosis;crohns	0.00717852951423431;0.00979977093033792	U;U	2
kegg	module	M00051	Uridine monophosphate biosynthesis, glutamine (+ PRPP) => UMP	crohns;obesity	0.0900200317540043;0.0919820922587465	U;D	2
kegg	module	M00053	Pyrimidine deoxyribonuleotide biosynthesis, CDP/CTP => dCDP/dCTP,dTDP/dTTP	crohns;t2d	2.66042961252793e-05;0.0120090750366996	U;U	2
kegg	module	M00055	N-glycan precursor biosynthesis	cirrhosis;crohns	0.0126494080231221;0.00178828793088737	D;D	2
kegg	module	M00057	Glycosaminoglycan biosynthesis, linkage tetrasaccharide	carcinoma;t2d	0.182151736384243;0.0261343997860468	U;D	2
kegg	module	M00073	N-glycan precursor trimming	cirrhosis;crohns	0.0898319825121742;0.000195176567163747	D;D	2
kegg	module	M00081	Pectin degradation	crohns;obesity	0.00016760026470989;0.108147478447777	U;D	2
kegg	module	M00083	Fatty acid biosynthesis, elongation	cirrhosis;crohns	0.0119364709998745;6.79232044246555e-05	U;U	2
kegg	module	M00087	beta-Oxidation	cirrhosis;crohns	9.29640152810176e-07;1.16014656772655e-06	U;U	2
kegg	module	M00088	Ketone body biosynthesis, acetyl-CoA => acetoacetate/3-hydroxybutyrate/acetone	cirrhosis;t2d	0.000546335079966253;0.0499994638890265	U;U	2
kegg	module	M00094	Ceramide biosynthesis	cirrhosis;crohns	0.00410626140465738;0.0383923165847031	D;D	2
kegg	module	M00095	C5 isoprenoid biosynthesis, mevalonate pathway	cirrhosis;t2d	8.77665946588233e-10;0.0573336309063566	U;U	2
kegg	module	M00097	beta-Carotene biosynthesis, GGAP => beta-carotene	obesity;t2d	0.132395082443472;0.0243738946040509	U;D	2
kegg	module	M00099	Sphingosine biosynthesis	cirrhosis;crohns	0.00410626140465738;0.0360079921819234	D;D	2
kegg	module	M00102	Ergocalciferol biosynthesis	cirrhosis;ulcerative_colitis	0.177851237123661;0.00995287115329217	U;U	2
kegg	module	M00112	Tocopherol/tocotorienol biosynthesis	cirrhosis;crohns	0.0655297023604481;0.131031192999872	D;D	2
kegg	module	M00113	Jasmonic acid biosynthesis	cirrhosis;crohns	7.07504528311484e-05;2.39284269521412e-07	U;U	2
kegg	module	M00119	Pantothenate biosynthesis, valine/L-aspartate => pantothenate	crohns;obesity	0.0130757534666006;0.117679589046789	U;D	2
kegg	module	M00128	Ubiquinone biosynthesis, eukaryotes, 4-hydroxybenzoate => ubiquinone	cirrhosis;crohns	1.50817799401943e-05;0.0039746261428645	U;U	2
kegg	module	M00129	Ascorbate biosynthesis, animals, glucose-1P => ascorbate	crohns;t2d	0.00558540422231019;0.166302818012488	U;U	2
kegg	module	M00130	Inositol phosphate metabolism, PI=> PIP2 => Ins(1,4,5)P3 => Ins(1,3,4,5)P4	carcinoma;obesity	0.182151736384243;0.10703748901242	U;D	2
kegg	module	M00133	Polyamine biosynthesis, arginine => agmatine => putrescine => spermidine	cirrhosis;crohns	0.00192224558957414;0.000637931512981874	U;U	2
kegg	module	M00136	GABA biosynthesis, prokaryotes, putrescine => GABA	cirrhosis;crohns	5.42217563385795e-08;3.12942700336989e-05	U;U	2
kegg	module	M00145	NAD(P)H:quinone oxidoreductase, chloroplasts and cyanobacteria	cirrhosis;obesity	0.0662945050649923;0.132395082443472	U;U	2
kegg	module	M00151	Cytochrome bc1 complex respiratory unit	cirrhosis;crohns	3.44572198607994e-05;0.0128367210198312	U;U	2
kegg	module	M00152	Cytochrome bc1 complex	cirrhosis;crohns	3.18752043998606e-05;0.0131434748061097	U;U	2
kegg	module	M00153	Cytochrome d ubiquinol oxidase	cirrhosis;crohns	1.50817799401943e-05;0.000208794619344268	U;U	2
kegg	module	M00154	Cytochrome c oxidase	cirrhosis;obesity	0.0856773361894645;0.0919820922587465	U;D	2
kegg	module	M00162	Cytochrome b6f complex	cirrhosis;obesity	0.0510688125013487;0.132395082443472	U;D	2
kegg	module	M00166	Reductive pentose phosphate cycle, ribulose-5P => glyceraldehyde-3P	cirrhosis;t2d	0.000209421384155456;0.135258117844756	U;U	2
kegg	module	M00176	Assimilatory sulfate reduction, sulfate => H2S	crohns;t2d	2.10713018243914e-05;0.197727065804276	U;U	2
kegg	module	M00180	RNA polymerase II, eukaryotes	crohns;obesity	0.0214836231440414;0.132395082443472	D;U	2
kegg	module	M00181	RNA polymerase III, eukaryotes	cirrhosis;obesity	0.173118554180259;0.126503610452694	D;U	2
kegg	module	M00183	RNA polymerase, bacteria	cirrhosis;crohns	0.00742443530318374;0.141103734713007	U;U	2
kegg	module	M00184	RNA polymerase, archaea	crohns;ulcerative_colitis	3.42287719444901e-06;0.00995287115329217	D;D	2
kegg	module	M00191	Thiamine transport system	cirrhosis;crohns	1.87291558848737e-08;6.72487878318807e-06	U;U	2
kegg	module	M00192	Putative thiamine transport system	cirrhosis;crohns	4.06719429076173e-06;1.33810661572258e-08	U;U	2
kegg	module	M00204	Trehalose/maltose transport system	cirrhosis;crohns	3.75739820492974e-06;4.27104298933198e-06	U;U	2
kegg	module	M00207	Putative multiple sugar transport system	carcinoma;t2d	0.182151736384243;0.0120090750366996	D;U	2
kegg	module	M00208	Glycine betaine/proline transport system	cirrhosis;crohns	0.0136907306463439;3.37442736357199e-05	U;U	2
kegg	module	M00213	L-Arabinose transport system	cirrhosis;crohns	9.0985141247714e-06;2.1570143945948e-06	U;U	2
kegg	module	M00215	D-Xylose transport system	cirrhosis;crohns	0.000235120636825919;7.27947125313042e-07	U;U	2
kegg	module	M00219	AI-2 transport system	cirrhosis;crohns	0.000750804202738782;1.16014656772655e-06	U;U	2
kegg	module	M00221	Putative simple sugar transport system	crohns;t2d	0.0279226417112627;0.0243738946040509	U;U	2
kegg	module	M00223	Phosphonate transport system	cirrhosis;t2d	0.192681068507636;0.0327684083544678	U;U	2
kegg	module	M00225	Lysine/arginine/ornithine transport system	cirrhosis;crohns	8.95124728407548e-06;6.83586063311839e-06	U;U	2
kegg	module	M00226	Histidine transport system	cirrhosis;crohns	2.75433380895697e-05;2.1128616262498e-06	U;U	2
kegg	module	M00228	Putative glutamine transport system	cirrhosis;t2d	1.3456815167412e-11;0.178679865306976	U;U	2
kegg	module	M00229	Arginine transport system	cirrhosis;crohns	1.68751155429005e-08;3.53153516816036e-06	U;U	2
kegg	module	M00230	Glutamate/aspartate transport system	cirrhosis;crohns	3.0161433875248e-05;1.17805582007093e-06	U;U	2
kegg	module	M00239	Peptides/nickel transport system	cirrhosis;t2d	5.66458271058367e-06;0.000991621804307606	U;U	2
kegg	module	M00240	Iron complex transport system	cirrhosis;crohns	2.29842444916626e-08;6.02487655994947e-06	U;U	2
kegg	module	M00241	Vitamin B12 transport system	cirrhosis;crohns	4.31995548725061e-05;1.62024697568487e-06	U;U	2
kegg	module	M00243	Manganese/iron transport system	cirrhosis;crohns	1.40739856251157e-12;0.133818481185263	U;U	2
kegg	module	M00247	Putative ABC transport system	carcinoma;crohns	0.0578367683080617;0.00568082528054567	D;D	2
kegg	module	M00252	Lipooligosaccharide transport system	arthritis;crohns	0.0387543790386213;0.13431720095741	D;D	2
kegg	module	M00253	Sodium transport system	obesity;t2d	0.134122880047974;0.00398414737349827	U;D	2
kegg	module	M00254	ABC-2 type transport system	crohns;t2d	0.0579370479357956;0.028715883962833	U;U	2
kegg	module	M00255	Lipoprotein-releasing system	carcinoma;crohns	0.166084229565071;0.0152282825418692	U;U	2
kegg	module	M00263	DNA polymerase epsilon complex	cirrhosis;obesity	0.113528444814018;0.117679589046789	D;U	2
kegg	module	M00265	PTS system, glucose-specific II component	cirrhosis;crohns	3.09138068198104e-08;0.00100941483643932	U;U	2
kegg	module	M00267	PTS system, N-acetylglucosamine-specific II component	cirrhosis;t2d	0.0251351959065562;0.185638945974266	U;D	2
kegg	module	M00270	PTS system, trehalose-specific II component	cirrhosis;crohns	1.02556581252435e-06;0.00113062533288296	U;U	2
kegg	module	M00271	PTS system, beta-glucoside-specific II component	cirrhosis;crohns	0.00124035125180963;0.0188300835449338	U;U	2
kegg	module	M00273	PTS system, fructose-specific II component	cirrhosis;crohns	1.96068672592903e-06;0.0277011827725123	U;U	2
kegg	module	M00274	PTS system, mannitol-specific II component	cirrhosis;crohns	0.000223537850096086;0.000207642535585554	U;U	2
kegg	module	M00277	PTS system, N-acetylgalactosamine-specific II component	cirrhosis;crohns	0.000213775574961539;0.0672069814829162	U;U	2
kegg	module	M00278	PTS system, sorbose-specific II component	cirrhosis;crohns	0.000894232214529115;0.117371102246928	U;U	2
kegg	module	M00280	PTS system, glucitol/sorbitol-specific II component	cirrhosis;crohns	9.99043094519884e-05;0.000856404465490875	U;U	2
kegg	module	M00285	MCM complex	crohns;obesity	0.000616618202759928;0.149458256074013	D;U	2
kegg	module	M00287	PTS system, galactosamine-specific II component	cirrhosis;crohns	0.00440000204434009;0.0118233991866143	U;U	2
kegg	module	M00291	MRN complex	cirrhosis;crohns	0.000274952550838962;0.000759879996858048	U;U	2
kegg	module	M00292	MRX complex	cirrhosis;crohns	0.000274952550838962;0.000759879996858048	U;U	2
kegg	module	M00296	BER complex	cirrhosis;crohns	0.00946773881933529;0.00910095841221738	D;D	2
kegg	module	M00298	Multidrug/hemolysin transport system	cirrhosis;t2d	2.15874832894782e-06;0.178679865306976	U;U	2
kegg	module	M00300	Putrescine transport system	cirrhosis;crohns	1.76042815417507e-05;2.19074732902776e-05	U;U	2
kegg	module	M00305	PTS system, 2-O-A-mannosyl-D-glycerate-specific II component	cirrhosis;crohns	0.000900224734512769;1.48871646035309e-08	U;U	2
kegg	module	M00306	PTS system, fructose-specific II-like component	cirrhosis;crohns	0.00079090701588075;1.28555106157679e-06	U;U	2
kegg	module	M00309	Non-phosphorylative Entner-Doudoroff pathway, gluconate/galactonate => glycerate	crohns;t2d	0.0103619545674785;0.00181941948387214	U;U	2
kegg	module	M00310	NA	cirrhosis;crohns	0.0633609603091628;3.01354774854275e-05	D;D	2
kegg	module	M00311	NA	cirrhosis;crohns	0.109032236788612;0.0519111379828284	D;U	2
kegg	module	M00313	NA	cirrhosis;t2d	0.000101775536041334;0.0326609196060485	D;U	2
kegg	module	M00315	Uncharacterized ABC transport system	cirrhosis;obesity	0.186862897443775;0.105548699077606	D;D	2
kegg	module	M00317	Manganese/iron transport system	cirrhosis;crohns	2.52833309258029e-07;3.42287719444901e-06	U;U	2
kegg	module	M00319	Manganese/zinc/iron transport system	cirrhosis;crohns	4.72417493391916e-07;0.0755010924984574	U;U	2
kegg	module	M00323	Urea transport system	cirrhosis;t2d	0.00271478670405981;0.0739525899205449	D;D	2
kegg	module	M00324	Dipeptide transport system	cirrhosis;crohns	3.46996816524665e-08;1.16014656772655e-06	U;U	2
kegg	module	M00325	alpha-Hemolysin/cyclolysin transport system	carcinoma;crohns	0.198832044907292;6.87995848863015e-06	U;U	2
kegg	module	M00326	RTX toxin transport system	carcinoma;crohns	0.182151736384243;3.93475438206784e-05	U;U	2
kegg	module	M00328	Hemophore/metalloprotease transport system	crohns;t2d	4.48494535863165e-05;0.133898076039356	U;U	2
kegg	module	M00330	Adhesin protein transport system	cirrhosis;t2d	0.0522305802871781;0.0521248624225908	D;U	2
kegg	module	M00331	Type II general secretion pathway	cirrhosis;crohns	0.000150292713506124;2.25126303313737e-08	U;U	2
kegg	module	M00332	Type III secretion system	cirrhosis;crohns	0.0868038947773781;0.000357754000145626	U;U	2
kegg	module	M00334	Type VI secretion system	cirrhosis;crohns	4.06540491333198e-05;5.04572338387827e-05	U;U	2
kegg	module	M00336	Twin-arginine translocation (Tat) system	cirrhosis;crohns	0.00856241844760206;9.8974284016365e-06	U;U	2
kegg	module	M00337	Immunoproteasome	cirrhosis;obesity	0.122744299433455;0.132395082443472	D;U	2
kegg	module	M00339	RaxAB-RaxC type I secretion system	carcinoma;crohns	0.182151736384243;3.93475438206784e-05	U;U	2
kegg	module	M00340	Proteasome, 20S core particle	cirrhosis;obesity	0.0846015704906735;0.132395082443472	D;U	2
kegg	module	M00342	Bacterial proteasome	cirrhosis;t2d	0.171458715750637;0.000141945718823409	U;U	2
kegg	module	M00346	Formaldehyde assimilation, serine pathway	cirrhosis;crohns	0.0369455020755177;0.000723523289288416	U;U	2
kegg	module	M00349	Microcin C transport system	cirrhosis;crohns	0.00148834943850401;0.000526068832541533	U;U	2
kegg	module	M00352	Spliceosome, U2-snRNP	cirrhosis;obesity	0.0736706854549344;0.179941763796887	D;U	2
kegg	module	M00353	Spliceosome, Prp19/CDC5L complex	crohns;obesity	0.000996767327613603;0.153480894346844	D;U	2
kegg	module	M00357	Methanogenesis, acetate => methane	arthritis;obesity	0.0025628427705725;0.149458256074013	U;D	2
kegg	module	M00358	Coenzyme M biosynthesis	cirrhosis;t2d	3.96777846087566e-06;6.50146464813852e-06	U;U	2
kegg	module	M00361	Nucleotide sugar biosynthesis, eukaryotes	crohns;obesity	0.00292649436509496;0.0919820922587465	U;D	2
kegg	module	M00362	Nucleotide sugar biosynthesis, prokaryotes	crohns;obesity	0.00296432969539342;0.10703748901242	U;D	2
kegg	module	M00365	C10-C20 isoprenoid biosynthesis, archaea	cirrhosis;t2d	1.95312921177555e-09;2.87855099531872e-05	U;U	2
kegg	module	M00366	C10-C20 isoprenoid biosynthesis, plants	cirrhosis;obesity	0.120322329129195;0.132395082443472	U;D	2
kegg	module	M00368	Ethylene biosynthesis, methionine => ethylene	arthritis;crohns	0.0993132327198142;0.114148075729135	U;D	2
kegg	module	M00374	Dicarboxylate-hydroxybutyrate cycle	cirrhosis;crohns	0.000894232214529115;0.00049718446577857	U;U	2
kegg	module	M00375	Hydroxypropionate-hydroxybutylate cycle	cirrhosis;crohns	0.00418104325709732;2.05173476861889e-05	U;U	2
kegg	module	M00392	Ski complex	carcinoma;crohns	0.182151736384243;0.00261276932888918	U;U	2
kegg	module	M00393	TRAMP complex	carcinoma;t2d	0.174743868566195;0.00482260741837899	U;U	2
kegg	module	M00394	RNA degradosome	cirrhosis;crohns	0.000494551286635495;0.00572894974846907	U;U	2
kegg	module	M00395	Decapping complex	arthritis;cirrhosis	0.198086634834931;3.14851612261875e-05	D;U	2
kegg	module	M00398	Sm core complex	cirrhosis;obesity	0.180280623530097;0.188154031726662	D;U	2
kegg	module	M00401	Sec61 complex	obesity;ulcerative_colitis	0.0445544656430919;0.0305015466731699	D;D	2
kegg	module	M00404	COPII complex	cirrhosis;obesity	0.10267608122717;0.132395082443472	D;U	2
kegg	module	M00405	THC complex	cirrhosis;obesity	0.128632308377935;0.149458256074013	D;U	2
kegg	module	M00410	ESCRT-II complex	cirrhosis;obesity	0.0580513606447341;0.149458256074013	D;U	2
kegg	module	M00413	FA core complex	cirrhosis;crohns	0.00144538721363222;0.000337716562838212	D;D	2
kegg	module	M00415	Fatty acid biosynthesis, elongation, endoplasmic reticulum	cirrhosis;obesity	0.197081680340219;0.185639012643833	D;U	2
kegg	module	M00417	Cytochrome o ubiquinol oxidase	cirrhosis;crohns	4.68491727442208e-05;2.82076998526941e-06	U;U	2
kegg	module	M00425	H/ACA ribonucleoprotein complex	cirrhosis;obesity	0.0887747455671945;0.117978897144582	D;U	2
kegg	module	M00429	Competence-related DNA transformation transporter	cirrhosis;t2d	0.000150011060447384;0.187063785273514	U;U	2
kegg	module	M00432	Leucine biosynthesis, 2-oxoisovalerate => 2-oxoisocaproate	cirrhosis;obesity	0.0246460886172064;0.10703748901242	U;D	2
kegg	module	M00433	Lysine biosynthesis, 2-oxoglutarate => 2-oxoadipate	crohns;obesity	0.0642155622397522;0.0240529212298497	D;D	2
kegg	module	M00443	SenX3-RegX3 (phosphate starvation response) two-component regulatory system	cirrhosis;crohns	0.0464515005770506;0.121455747073961	D;D	2
kegg	module	M00444	PhoQ-PhoP (magnesium transport) two-component regulatory system	cirrhosis;crohns	0.000262801328715072;9.70143171574237e-07	U;U	2
kegg	module	M00445	EnvZ-OmpR (osmotic stress response) two-component regulatory system	cirrhosis;crohns	0.000263425123734503;0.00854360572701243	U;U	2
kegg	module	M00446	RstB-RstA two-component regulatory system	cirrhosis;crohns	4.58471495771226e-05;1.28973657198889e-05	U;U	2
kegg	module	M00447	CpxA-CpxR (envelope stress response) two-component regulatory system	cirrhosis;crohns	7.60335997380114e-06;6.99956036871433e-05	U;U	2
kegg	module	M00448	CssS-CssR (secretion stress response) two-component regulatory system	cirrhosis;t2d	4.67966510274176e-05;0.0465915627053177	D;U	2
kegg	module	M00449	CreC-CreB (phosphate regulation) two-component regulatory system	cirrhosis;crohns	0.000223537850096086;4.33228675229789e-05	U;U	2
kegg	module	M00450	BaeS-BaeR (envelope stress response) two-component regulatory system	cirrhosis;crohns	0.0710671919324194;1.0524914046244e-07	U;U	2
kegg	module	M00452	CusS-CusR (copper tolerance) two-component regulatory system	cirrhosis;crohns	0.00932464180112293;0.122077184440852	U;U	2
kegg	module	M00453	QseC-QseB (quorum sensing) two-component regulatory system	cirrhosis;crohns	6.0891597612526e-07;0.000178851610278531	U;U	2
kegg	module	M00454	KdpD-KdpE (potassium transport) two-component regulatory system	crohns;t2d	0.18048531166128;0.0222160966784146	U;U	2
kegg	module	M00456	ArcB-ArcA (anoxic redox control) two-component regulatory system	cirrhosis;crohns	6.0891597612526e-07;0.000530084831584925	U;U	2
kegg	module	M00457	TctE-TctD (tricarboxylic acid transport) two-component regulatory system	cirrhosis;crohns	0.00307925037375117;0.0207112130524526	D;D	2
kegg	module	M00459	VicK-VicR (cell wall metabolism) two-component regulatory system	cirrhosis;crohns	0.0876906153876178;0.178124738838993	D;D	2
kegg	module	M00466	NblS-NblR (photosynthesis) two-component regulatory system	crohns;obesity	0.0733556281849699;0.0445544656430919	D;D	2
kegg	module	M00467	SasA-RpaAB (circadian timing mediating) two-component regulatory system	cirrhosis;crohns	0.00678300870770464;0.116405998755424	D;U	2
kegg	module	M00469	BceS-BceR (bacitracin transport) two-component regulatory system	cirrhosis;crohns	0.0412585888187629;0.00359784049352903	D;D	2
kegg	module	M00472	NarQ-NarP (nitrate respiration) two-component regulatory system	cirrhosis;crohns	2.57819144081461e-07;6.5321250677404e-05	U;U	2
kegg	module	M00473	UhpB-UhpA (hexose phosphates uptake) two-component regulatory system	cirrhosis;crohns	2.92547441451161e-05;5.658168991814e-06	U;U	2
kegg	module	M00474	RcsC-RcsD-RcsB (capsule synthesis) two-component regulatory system	cirrhosis;crohns	0.0365043046754439;0.000120437028697973	U;U	2
kegg	module	M00479	DesK-DesR (membrane lipid fluidity regulation) two-component regulatory system	cirrhosis;t2d	1.15291519704696e-08;0.000762771687848856	U;U	2
kegg	module	M00481	LiaS-LiaR (cell wall stress response) two-component regulatory system	cirrhosis;t2d	0.0128548897490131;0.00197713827468484	U;U	2
kegg	module	M00483	NreB-NreC (dissimilatory nitrate/nitrite reduction) two-component regulatory system	cirrhosis;crohns	0.00313174567725793;0.191332266466663	D;U	2
kegg	module	M00486	CitA-CitB (citrate fermentation) two-component regulatory system	cirrhosis;crohns	0.0253708074291922;0.00855429707204364	U;U	2
kegg	module	M00488	DcuS-DcuR (C4-dicarboxylate metabolism) two-component regulatory system	cirrhosis;crohns	9.03567679494256e-05;6.95152889934019e-06	U;U	2
kegg	module	M00495	AgrC-AgrA (exoprotein synthesis) two-component regulatory system	crohns;t2d	0.0049144376500758;0.0739525899205449	D;D	2
kegg	module	M00497	GlnL-GlnG (nitrogen regulation) two-component regulatory system	cirrhosis;crohns	4.84685686167575e-05;2.5062967528911e-06	U;U	2
kegg	module	M00500	AtoS-AtoC (cPHB biosynthesis) two-component regulatory system	cirrhosis;obesity	0.00926567272524387;0.0445544656430919	U;U	2
kegg	module	M00501	PilS-PilR (type 4 fimbriae synthesis) two-component regulatory system	cirrhosis;crohns	0.0442171731978227;0.0116279012640978	U;U	2
kegg	module	M00502	GlrK-GlrR (amino sugar metabolism) two-component regulatory system	cirrhosis;crohns	0.00210450333331878;0.000229877784877607	U;U	2
kegg	module	M00503	PgtB-PgtA (phosphoglycerate transport) two-component regulatory system	cirrhosis;crohns	1.54049153429687e-06;0.00274305249746345	U;U	2
kegg	module	M00504	DctB-DctD (C4-dicarboxylate transport) two-component regulatory system	carcinoma;t2d	0.182151736384243;0.109141224069711	U;U	2
kegg	module	M00509	WspE-WspRF (chemosensory) two-component regulatory system	cirrhosis;crohns	0.132375514326792;0.0343797240777168	U;D	2
kegg	module	M00512	CckA-CtrA/CpdR (cell cycle control) two-component regulatory system	cirrhosis;t2d	0.0049701854358099;0.0327684083544678	D;D	2
kegg	module	M00516	SLN1-YPD1-SSK1/SKN7 (osmosensing) two-component regulatory system	cirrhosis;obesity	0.0699262491544523;0.0919820922587465	D;D	2
kegg	module	M00517	RpfC-RpfG (cell-to-cell signaling) two-component regulatory system	cirrhosis;t2d	0.157377968178027;0.101946689494161	D;D	2
kegg	module	M00520	ChvG-ChvI (acidity sensing) two-component regulatory system	crohns;t2d	0.127613014110834;0.0469892359055167	D;D	2
kegg	module	M00522	SalK-SalR two-component regulatory system	cirrhosis;crohns	0.0140704711721899;0.000637931512981874	D;D	2
kegg	module	M00529	Denitrification, nitrate => nitrogen	cirrhosis;crohns	3.13786363051043e-16;1.63555324165327e-07	U;U	2
kegg	module	M00530	Dissimilatory nitrate reduction, nitrate => ammonia	cirrhosis;crohns	1.29725388763251e-10;6.00600255257054e-08	U;U	2
kegg	module	M00533	Homoprotocatechuate degradation, homoprotocatechuate => 2-oxohept-3-enedioate	cirrhosis;crohns	1.50817799401943e-05;2.64258780724959e-06	U;U	2
kegg	module	M00542	EHEC/EPEC pathogenicity signature, T3SS and effectors	cirrhosis;crohns	0.0670089333687978;0.000130688322579008	U;U	2
kegg	module	M00543	Biphenyl degradation, biphenyl => 2-oxopent-4-enoate + benzoate	crohns;t2d	0.0188426032552924;0.0651171755428478	U;U	2
kegg	module	M00545	Trans-cinnamate degradation, trans-cinnamate => acetyl-CoA	cirrhosis;crohns	0.0183800775810274;3.55878972137448e-05	U;U	2
kegg	module	M00555	Betaine biosynthesis, choline => betaine	cirrhosis;crohns	0.000341737149483607;0.000181944199963066	U;U	2
kegg	module	M00564	Helicobacter pylori pathogenicity signature, cagA pathogenicity island	cirrhosis;crohns	1.27528801917973e-08;0.00448830920820622	U;U	2
kegg	module	M00565	Trehalose biosynthesis, D-glucose 1P => trehalose	crohns;t2d	0.000148338233402283;0.195071489610629	U;U	2
kegg	module	M00569	Catechol meta-cleavage, catechol => acetyl-CoA / 4-methylcatechol => propanoyl-CoA	cirrhosis;crohns	0.116179779454226;0.0667889641365688	U;U	2
kegg	module	M00571	AlgE-type Mannuronan C-5-Epimerase transport system	carcinoma;crohns	0.182151736384243;3.93475438206784e-05	U;U	2
kegg	module	M00572	Pimeloyl-ACP biosynthesis, BioC-BioH pathway, malonyl-ACP => pimeloyl-ACP	cirrhosis;crohns	0.0829938942620524;2.19802006368359e-05	U;U	2
kegg	module	M00575	Pertussis pathogenicity signature 2, T1SS	carcinoma;crohns	0.182151736384243;6.72487878318807e-06	U;U	2
kegg	module	M00577	Biotin biosynthesis, BioW pathway, pimelate => pimeloyl-CoA => biotin	cirrhosis;crohns	0.139061898039301;4.48494535863165e-05	U;U	2
kegg	module	M00623	Phthalate degradation, phthalate => protocatechuate	cirrhosis;t2d	0.0735982727564818;0.0245371334277672	D;U	2
kegg	module	M00012	Glyoxylate cycle	crohns	0.00000024	U	1
kegg	module	M00013	Malonate semialdehyde pathway, propanoyl-CoA => acetyl-CoA	t2d	0.01200908	U	1
kegg	module	M00021	Cysteine biosynthesis, serine => cysteine	cirrhosis	0.15331625	U	1
kegg	module	M00031	Lysine biosynthesis, mediated by LysW, 2-aminoadipate => lysine	obesity	0.18653050	D	1
kegg	module	M00038	Tryptophan metabolism, tryptophan => kynurenine => 2-aminomuconate	t2d	0.00144755	U	1
kegg	module	M00045	Histidine degradation, histidine => N-formiminoglutamate => glutamate	crohns	0.00008144	U	1
kegg	module	M00056	O-glycan biosynthesis, mucin type core	t2d	0.04019867	D	1
kegg	module	M00061	D-Glucuronate degradation, D-glucuronate => pyruvate + D-glyceraldehyde 3P	crohns	0.00047146	U	1
kegg	module	M00074	N-glycan biosynthesis, high-mannose type	cirrhosis	0.03050356	U	1
kegg	module	M00076	Dermatan sulfate degradation	crohns	0.00039858	U	1
kegg	module	M00077	Chondroitin sulfate degradation	crohns	0.00558540	U	1
kegg	module	M00078	Heparan sulfate degradation	crohns	0.00122212	U	1
kegg	module	M00079	Keratan sulfate degradation	crohns	0.00072905	U	1
kegg	module	M00085	Fatty acid biosynthesis, elongation, mitochondria	obesity	0.10703749	D	1
kegg	module	M00086	beta-Oxidation, acyl-CoA synthesis	cirrhosis	0.06798603	D	1
kegg	module	M00092	Phosphatidylethanolamine (PE) biosynthesis, ethanolamine => PE	crohns	0.13986955	D	1
kegg	module	M00098	Acylglycerol degradation	crohns	0.01421040	D	1
kegg	module	M00122	Cobalamin biosynthesis, cobinamide => cobalamin	crohns	0.00180687	U	1
kegg	module	M00123	Biotin biosynthesis, pimeloyl-ACP/CoA => biotin	crohns	0.00004485	U	1
kegg	module	M00124	Pyridoxal biosynthesis, erythrose-4P => pyridoxal-5P	crohns	0.00009908	U	1
kegg	module	M00141	C1-unit interconversion, eukaryotes	t2d	0.11464985	U	1
kegg	module	M00142	NADH:ubiquinone oxidoreductase, mitochondria	crohns	0.00381799	D	1
kegg	module	M00143	NADH dehydrogenase (ubiquinone) Fe-S protein/flavoprotein complex, mitochondria	crohns	0.07641208	D	1
kegg	module	M00146	NADH dehydrogenase (ubiquinone) 1 alpha subcomplex	obesity	0.11767959	U	1
kegg	module	M00147	NADH dehydrogenase (ubiquinone) 1 beta subcomplex	obesity	0.19817385	U	1
kegg	module	M00150	Fumarate reductase, prokaryotes	cirrhosis	0.15411847	U	1
kegg	module	M00158	F-type ATPase, eukaryotes	cirrhosis	0.19552109	U	1
kegg	module	M00161	Photosystem II	cirrhosis	0.05223058	U	1
kegg	module	M00163	Photosystem I	cirrhosis	0.06123412	U	1
kegg	module	M00171	C4-dicarboxylic acid cycle, NAD - malic enzyme type	crohns	0.00093059	U	1
kegg	module	M00172	C4-dicarboxylic acid cycle, NADP - malic enzyme type	arthritis	0.01915423	U	1
kegg	module	M00173	Reductive citrate cycle (Arnon-Buchanan cycle)	crohns	0.00088561	U	1
kegg	module	M00175	Nitrogen fixation, nitrogen => ammonia	t2d	0.01200908	U	1
kegg	module	M00179	Ribosome, archaea	cirrhosis	0.00176005	U	1
kegg	module	M00196	Raffinose/stachyose/melibiose transport system	t2d	0.05103206	U	1
kegg	module	M00197	Putative fructooligosaccharide transport system	crohns	0.18949245	U	1
kegg	module	M00205	N-Acetylglucosamine transport system	crohns	0.03276395	U	1
kegg	module	M00233	Glutamate transport system	t2d	0.00001049	U	1
kegg	module	M00234	Cystine transport system	cirrhosis	0.16993778	U	1
kegg	module	M00242	Zinc transport system	crohns	0.02683888	U	1
kegg	module	M00262	DNA polymerase delta complex	t2d	0.05103206	D	1
kegg	module	M00282	PTS system, D-glucosamine-specific II component	carcinoma	0.19883204	D	1
kegg	module	M00284	Origin recognition complex	cirrhosis	0.19095669	D	1
kegg	module	M00286	GINS complex	obesity	0.19817385	U	1
kegg	module	M00289	RF-C complex	cirrhosis	0.00550551	D	1
kegg	module	M00295	BRCA1-associated genome surveillance complex (BASC)	cirrhosis	0.17875494	U	1
kegg	module	M00304	PTS system, fructose-specific II component	cirrhosis	0.09870334	U	1
kegg	module	M00321	Bicarbonate transport system	crohns	0.00019518	U	1
kegg	module	M00322	Neutral amino acid transport system	crohns	0.06565929	U	1
kegg	module	M00329	Multiple protein transport system	crohns	0.00869947	U	1
kegg	module	M00343	Archaeal proteasome	carcinoma	0.19934770	U	1
kegg	module	M00345	Formaldehyde assimilation, ribulose monophosphate pathway	crohns	0.00020764	U	1
kegg	module	M00350	Capsaicin biosynthesis, L-Phenylalanine => Capsaicin	t2d	0.04338712	U	1
kegg	module	M00351	Spliceosome, U1-snRNP	cirrhosis	0.13749962	D	1
kegg	module	M00360	Aminoacyl-tRNA biosynthesis, prokaryotes	arthritis	0.02043227	U	1
kegg	module	M00363	EHEC pathogenicity signature, Shiga toxin	obesity	0.00024442	D	1
kegg	module	M00373	Ethylmalonyl pathway	crohns	0.00067312	U	1
kegg	module	M00379	SCF-MET30 complex	obesity	0.13239508	U	1
kegg	module	M00380	SCF-BTRC complex	obesity	0.10554870	U	1
kegg	module	M00381	SCF-SKP2 complex	obesity	0.11767959	U	1
kegg	module	M00382	SCF-FBS complex	obesity	0.11767959	U	1
kegg	module	M00383	ECV complex	obesity	0.04455447	D	1
kegg	module	M00384	Cul3-SPOP complex	obesity	0.10703749	D	1
kegg	module	M00387	SCF-FBW7 complex	obesity	0.11767959	U	1
kegg	module	M00389	APC/C complex	crohns	0.02448118	U	1
kegg	module	M00399	Cap binding complex	obesity	0.10703749	U	1
kegg	module	M00407	SCF-CDC4 complex	obesity	0.13239508	U	1
kegg	module	M00408	ESCRT-0 complex	obesity	0.13239508	U	1
kegg	module	M00414	Bloom's syndrome complex	obesity	0.14053356	U	1
kegg	module	M00418	Toluene degradation, anaerobic, toluene => benzoyl-CoA	cirrhosis	0.01407047	D	1
kegg	module	M00427	Nuclear pore complex	cirrhosis	0.02149933	U	1
kegg	module	M00428	eIF4F complex	obesity	0.14584799	U	1
kegg	module	M00430	Exon junction complex (EJC)	crohns	0.00013318	U	1
kegg	module	M00460	MprB-MprA (maintenance of persistent infection) two-component regulatory system	crohns	0.04363161	U	1
kegg	module	M00462	PrrB-PrrA (intracellular multiplication) two-component regulatory system	cirrhosis	0.04025849	D	1
kegg	module	M00463	TrcS-TrcR two-component regulatory system	crohns	0.14840733	U	1
kegg	module	M00464	NrsS-NrsR (nickel tolerance) two-component regulatory system	cirrhosis	0.00194326	U	1
kegg	module	M00468	SaeS-SaeR (staphylococcal virulence regulation) two-component regulatory system	cirrhosis	0.00000006	U	1
kegg	module	M00470	YxdK-YxdJ (antimicrobial peptide response) two-component regulatory system	crohns	0.08129442	D	1
kegg	module	M00475	BarA-UvrY (central carbon metabolism) two-component regulatory system	crohns	0.00784111	U	1
kegg	module	M00477	EvgS-EvgA (acid and drug tolerance) two-component regulatory system	crohns	0.00408947	U	1
kegg	module	M00482	DevS-DevR (redox response) two-component regulatory system	arthritis	0.08090052	U	1
kegg	module	M00487	CitS-CitT (magnesium-citrate transport) two-component regulatory system	cirrhosis	0.00232509	D	1
kegg	module	M00490	MalK-MalR (malate transport) two-component regulatory system	t2d	0.19236445	D	1
kegg	module	M00493	AlgZ-AlgR (alginate production) two-component regulatory system	crohns	0.02335623	D	1
kegg	module	M00494	NatK-NatR (sodium extrusion) two-component regulatory system	t2d	0.04999946	U	1
kegg	module	M00496	ComD-ComE (competence) two-component regulatory system	cirrhosis	0.00000002	U	1
kegg	module	M00498	NtrY-NtrX (nitrogen regulation) two-component regulatory system	crohns	0.00169780	U	1
kegg	module	M00499	HydH-HydG (metal tolerance) two-component regulatory system	crohns	0.00876665	U	1
kegg	module	M00505	KinB-AlgB (alginate production) two-component regulatory system	cirrhosis	0.19729669	U	1
kegg	module	M00521	CiaH-CiaR two-component regulatory system	cirrhosis	0.00005735	U	1
kegg	module	M00528	Nitrification, ammonia => nitrite	cirrhosis	0.01179269	U	1
kegg	module	M00534	Naphthalene degradation, naphthalene => salicylate	carcinoma	0.00185916	U	1
kegg	module	M00539	Cumate degradation, p-cumate => 2-oxopent-4-enoate + 2-methylpropanoate	crohns	0.05245629	U	1
kegg	module	M00541	Benzoyl-CoA degradation, benzoyl-CoA => 3-hydroxypimeloyl-CoA	carcinoma	0.18215174	D	1
kegg	module	M00567	Methanogenesis, CO2 => methane	crohns	0.00505368	D	1
kegg	module	M00573	Biotin biosynthesis, BioI pathway, long-chain-acyl-ACP => pimeloyl-ACP => biotin	crohns	0.00004485	U	1
kegg	module	M00574	Pertussis pathogenicity signature 1, pertussis toxin	cirrhosis	0.19702179	D	1
kegg	module	M00581	Biotin transport system	carcinoma	0.15055654	D	1
kegg	module	M00582	Energy-coupling factor transport system	carcinoma	0.15055654	D	1
kegg	module	M00609	Cysteine biosynthesis, methionine => cysteine	obesity	0.11857391	D	1
kegg	module	M00614	Anoxygenic photosynthesis in green sulfur bacteria	crohns	0.00088561	U	1
kegg	module	M00616	Sulfate-sulfur assimilation	crohns	0.00005188	U	1
kegg	module	M00617	Methanogen	arthritis	0.00269505	U	1
kegg	module	M00622	Nicotinate degradation, nicotinate => fumarate	t2d	0.08097573	U	1
