# Supplementary material for: A Metagenomic Meta-analysis Reveals Functional Signatures of Health and Disease in the Human Gut Microbiome
Source: mSystems. 2019 May 14;4(4):e00332-18. doi: 10.1128/mSystems.00332-18 (PMC6517693; doi:10.1128/mSystems.00332-18)
Supplement: TABLE S6 [file mSystems.00332-18-st006.csv]

module	definition	phenotype	genus	rho	pvalue	fdr
M00001	Glycolysis (Embden-Meyerhof pathway), glucose => pyruvate	cirrhosis	Prevotella	-0.484332515	0	0
M00001	Glycolysis (Embden-Meyerhof pathway), glucose => pyruvate	t2d	Prevotella	-0.596689203	0	0
M00001	Glycolysis (Embden-Meyerhof pathway), glucose => pyruvate	t2d	Propionibacterium	-0.496947497	0.009110398	0.034832825
M00001	Glycolysis (Embden-Meyerhof pathway), glucose => pyruvate	t2d	Pyramidobacter	0.408906883	0.011331057	0.041683098
M00001	Glycolysis (Embden-Meyerhof pathway), glucose => pyruvate	t2d	Subdoligranulum	-0.419748897	0	0
M00001	Glycolysis (Embden-Meyerhof pathway), glucose => pyruvate	crohns	Clostridiales_noname	-0.607251411	7.52E-06	0.000409231
M00001	Glycolysis (Embden-Meyerhof pathway), glucose => pyruvate	crohns	Flavonifractor	0.416749352	0.00025084	0.006698979
M00001	Glycolysis (Embden-Meyerhof pathway), glucose => pyruvate	crohns	Fusobacterium	0.811188811	0.00236893	0.035522333
M00001	Glycolysis (Embden-Meyerhof pathway), glucose => pyruvate	crohns	Anaerotruncus	-0.454353323	3.98E-08	4.41E-06
M00001	Glycolysis (Embden-Meyerhof pathway), glucose => pyruvate	crohns	Bacteroides	0.507772687	9.22E-11	1.72E-08
M00001	Glycolysis (Embden-Meyerhof pathway), glucose => pyruvate	crohns	Blautia	0.4063982	5.50E-07	4.51E-05
M00001	Glycolysis (Embden-Meyerhof pathway), glucose => pyruvate	crohns	Butyrivibrio	-0.479861355	1.45E-07	1.39E-05
M00001	Glycolysis (Embden-Meyerhof pathway), glucose => pyruvate	cirrhosis	Bacteroides	0.45797527	0	0
M00001	Glycolysis (Embden-Meyerhof pathway), glucose => pyruvate	crohns	Mitsuokella	-0.446349596	1.20E-06	8.87E-05
M00001	Glycolysis (Embden-Meyerhof pathway), glucose => pyruvate	crohns	Subdoligranulum	-0.634530986	0	0
M00001	Glycolysis (Embden-Meyerhof pathway), glucose => pyruvate	crohns	Sutterella	0.407690092	0.001000543	0.019014648
M00002	Glycolysis, core module involving three-carbon compounds	t2d	Butyricicoccus	0.553846154	0.00467406	0.02000183
M00002	Glycolysis, core module involving three-carbon compounds	crohns	Clostridiales_noname	-0.480677377	0.000630532	0.013588533
M00002	Glycolysis, core module involving three-carbon compounds	crohns	Anaerotruncus	-0.477191543	4.26E-09	5.96E-07
M00002	Glycolysis, core module involving three-carbon compounds	crohns	Bacteroides	0.406804524	4.20E-07	3.58E-05
M00002	Glycolysis, core module involving three-carbon compounds	t2d	Subdoligranulum	-0.424740183	0	0
M00002	Glycolysis, core module involving three-carbon compounds	t2d	Prevotella	-0.424619532	0	0
M00002	Glycolysis, core module involving three-carbon compounds	t2d	Propionibacterium	-0.473748474	0.013408004	0.047860907
M00002	Glycolysis, core module involving three-carbon compounds	obesity	Subdoligranulum	-0.409487895	2.64E-37	1.04E-35
M00002	Glycolysis, core module involving three-carbon compounds	crohns	Subdoligranulum	-0.644878471	2.71E-18	5.80E-16
M00002	Glycolysis, core module involving three-carbon compounds	crohns	Mitsuokella	-0.408854881	8.38E-06	0.000444215
M00003	Gluconeogenesis, oxaloacetate => fructose-6P	crohns	Clostridiales_noname	-0.595093356	1.24E-05	0.000611633
M00003	Gluconeogenesis, oxaloacetate => fructose-6P	crohns	Butyrivibrio	-0.477342927	1.71E-07	1.61E-05
M00003	Gluconeogenesis, oxaloacetate => fructose-6P	crohns	Flavonifractor	0.407152906	0.000356036	0.00878784
M00003	Gluconeogenesis, oxaloacetate => fructose-6P	t2d	Escherichia	0.407015654	0	0
M00003	Gluconeogenesis, oxaloacetate => fructose-6P	t2d	Butyricicoccus	0.552307692	0.004809158	0.020469635
M00003	Gluconeogenesis, oxaloacetate => fructose-6P	crohns	Anaerotruncus	-0.484924383	3.42E-09	4.97E-07
M00003	Gluconeogenesis, oxaloacetate => fructose-6P	crohns	Bacteroides	0.442283578	4.04E-08	4.47E-06
M00003	Gluconeogenesis, oxaloacetate => fructose-6P	crohns	Mitsuokella	-0.408880309	1.01E-05	0.000519661
M00003	Gluconeogenesis, oxaloacetate => fructose-6P	crohns	Subdoligranulum	-0.678181014	0	0
M00003	Gluconeogenesis, oxaloacetate => fructose-6P	t2d	Subdoligranulum	-0.505389162	9.06E-38	4.61E-36
M00003	Gluconeogenesis, oxaloacetate => fructose-6P	t2d	Prevotella	-0.422844157	0	0
M00003	Gluconeogenesis, oxaloacetate => fructose-6P	t2d	Propionibacterium	-0.52991453	0.005039176	0.021295284
M00003	Gluconeogenesis, oxaloacetate => fructose-6P	obesity	Flavonifractor	0.434518672	1.26E-24	3.62E-23
M00003	Gluconeogenesis, oxaloacetate => fructose-6P	obesity	Pantoea	0.408975593	0.000489421	0.002220922
M00003	Gluconeogenesis, oxaloacetate => fructose-6P	obesity	Subdoligranulum	-0.479488105	2.34E-52	1.15E-50
M00004	Pentose phosphate pathway (Pentose phosphate cycle)	crohns	Clostridiales_noname	-0.558510638	5.01E-05	0.001863001
M00004	Pentose phosphate pathway (Pentose phosphate cycle)	crohns	Fusobacterium	0.839160839	0.001191874	0.021601729
M00004	Pentose phosphate pathway (Pentose phosphate cycle)	cirrhosis	Bacteroides	0.424891767	1.56E-11	1.50E-09
M00004	Pentose phosphate pathway (Pentose phosphate cycle)	t2d	Peptoniphilus	-0.70989011	0.005972202	0.024502616
M00004	Pentose phosphate pathway (Pentose phosphate cycle)	crohns	Butyrivibrio	-0.521595297	7.15E-09	9.40E-07
M00004	Pentose phosphate pathway (Pentose phosphate cycle)	crohns	Prevotella	-0.598351648	3.33E-07	2.92E-05
M00004	Pentose phosphate pathway (Pentose phosphate cycle)	t2d	Prevotella	-0.698651742	0	0
M00004	Pentose phosphate pathway (Pentose phosphate cycle)	t2d	Propionibacterium	-0.507326007	0.007603882	0.029984207
M00004	Pentose phosphate pathway (Pentose phosphate cycle)	t2d	Pyramidobacter	0.415690995	0.009950281	0.037413498
M00004	Pentose phosphate pathway (Pentose phosphate cycle)	crohns	Bacteroides	0.534579214	0	0
M00004	Pentose phosphate pathway (Pentose phosphate cycle)	crohns	Blautia	0.41536854	2.94E-07	2.59E-05
M00004	Pentose phosphate pathway (Pentose phosphate cycle)	cirrhosis	Prevotella	-0.527151378	0	0
M00004	Pentose phosphate pathway (Pentose phosphate cycle)	crohns	Subdoligranulum	-0.469134314	4.59E-09	6.38E-07
M00005	PRPP biosynthesis, ribose 5P => PRPP	cirrhosis	Rothia	0.402292095	0.000202262	0.003648638
M00005	PRPP biosynthesis, ribose 5P => PRPP	cirrhosis	Actinobacillus	-0.484505432	0.00024474	0.004278794
M00005	PRPP biosynthesis, ribose 5P => PRPP	t2d	Weissella	0.433854908	0.007778239	0.0305532
M00006	Pentose phosphate pathway, oxidative phase, glucose 6P => ribulose 5P	t2d	Subdoligranulum	-0.523787636	0	0
M00006	Pentose phosphate pathway, oxidative phase, glucose 6P => ribulose 5P	crohns	Sutterella	0.473070276	0.000108976	0.003471532
M00006	Pentose phosphate pathway, oxidative phase, glucose 6P => ribulose 5P	cirrhosis	Clostridium	0.407159772	4.42E-10	3.40E-08
M00006	Pentose phosphate pathway, oxidative phase, glucose 6P => ribulose 5P	t2d	Prevotella	-0.638600364	0	0
M00006	Pentose phosphate pathway, oxidative phase, glucose 6P => ribulose 5P	t2d	Propionibacterium	-0.636752137	0.000476849	0.002800098
M00006	Pentose phosphate pathway, oxidative phase, glucose 6P => ribulose 5P	cirrhosis	Prevotella	-0.508573805	0	0
M00006	Pentose phosphate pathway, oxidative phase, glucose 6P => ribulose 5P	cirrhosis	Acidaminococcus	0.57	0.003439008	0.034962047
M00006	Pentose phosphate pathway, oxidative phase, glucose 6P => ribulose 5P	t2d	Bacteroides	0.690618815	0	0
M00006	Pentose phosphate pathway, oxidative phase, glucose 6P => ribulose 5P	cirrhosis	Bacteroides	0.600812009	0	0
M00006	Pentose phosphate pathway, oxidative phase, glucose 6P => ribulose 5P	cirrhosis	Barnesiella	-0.403030767	9.93E-07	3.75E-05
M00006	Pentose phosphate pathway, oxidative phase, glucose 6P => ribulose 5P	cirrhosis	Eubacterium	-0.423578692	1.85E-11	1.75E-09
M00006	Pentose phosphate pathway, oxidative phase, glucose 6P => ribulose 5P	t2d	Coprococcus	-0.429459482	0	0
M00006	Pentose phosphate pathway, oxidative phase, glucose 6P => ribulose 5P	crohns	Prevotella	-0.493772894	4.28E-05	0.001640909
M00006	Pentose phosphate pathway, oxidative phase, glucose 6P => ribulose 5P	crohns	Subdoligranulum	-0.588087774	0	0
M00006	Pentose phosphate pathway, oxidative phase, glucose 6P => ribulose 5P	crohns	Bacteroides	0.742641267	0	0
M00006	Pentose phosphate pathway, oxidative phase, glucose 6P => ribulose 5P	t2d	Butyricicoccus	0.514615385	0.009318532	0.035463886
M00006	Pentose phosphate pathway, oxidative phase, glucose 6P => ribulose 5P	t2d	Eubacterium	-0.410536841	0	0
M00006	Pentose phosphate pathway, oxidative phase, glucose 6P => ribulose 5P	crohns	Butyrivibrio	-0.437127062	2.07E-06	0.000140625
M00006	Pentose phosphate pathway, oxidative phase, glucose 6P => ribulose 5P	crohns	Clostridiales_noname	-0.441055145	0.001875817	0.030054246
M00006	Pentose phosphate pathway, oxidative phase, glucose 6P => ribulose 5P	crohns	Fusobacterium	0.944055944	0	0
M00007	Pentose phosphate pathway, non-oxidative phase, fructose 6P => ribose 5P	t2d	Blautia	0.421784237	0	0
M00007	Pentose phosphate pathway, non-oxidative phase, fructose 6P => ribose 5P	crohns	Adlercreutzia	0.523475749	2.61E-07	2.32E-05
M00007	Pentose phosphate pathway, non-oxidative phase, fructose 6P => ribose 5P	t2d	Collinsella	0.443833654	0	0
M00007	Pentose phosphate pathway, non-oxidative phase, fructose 6P => ribose 5P	t2d	Pyramidobacter	0.506510559	0.001356568	0.00698376
M00007	Pentose phosphate pathway, non-oxidative phase, fructose 6P => ribose 5P	crohns	Bifidobacterium	0.401159296	1.61E-06	0.000113741
M00007	Pentose phosphate pathway, non-oxidative phase, fructose 6P => ribose 5P	crohns	Blautia	0.477606302	2.19E-09	3.31E-07
M00007	Pentose phosphate pathway, non-oxidative phase, fructose 6P => ribose 5P	crohns	Butyrivibrio	-0.495586171	4.95E-08	5.36E-06
M00007	Pentose phosphate pathway, non-oxidative phase, fructose 6P => ribose 5P	crohns	Clostridiales_noname	-0.532674772	0.000123648	0.003829173
M00007	Pentose phosphate pathway, non-oxidative phase, fructose 6P => ribose 5P	t2d	Pantoea	0.446697577	0.00012483	0.000850906
M00007	Pentose phosphate pathway, non-oxidative phase, fructose 6P => ribose 5P	t2d	Peptoniphilus	-0.775824176	0.001741787	0.008668339
M00007	Pentose phosphate pathway, non-oxidative phase, fructose 6P => ribose 5P	t2d	Prevotella	-0.61749319	0	0
M00007	Pentose phosphate pathway, non-oxidative phase, fructose 6P => ribose 5P	crohns	Prevotella	-0.647527473	1.75E-08	2.14E-06
M00007	Pentose phosphate pathway, non-oxidative phase, fructose 6P => ribose 5P	crohns	Escherichia	0.402886978	1.39E-05	0.000667684
M00008	Entner-Doudoroff pathway, glucose-6P => glyceraldehyde-3P + pyruvate	t2d	Dorea	-0.414758306	2.32E-24	9.89E-23
M00008	Entner-Doudoroff pathway, glucose-6P => glyceraldehyde-3P + pyruvate	t2d	Bacteroides	0.6510223	8.84E-70	4.88E-68
M00008	Entner-Doudoroff pathway, glucose-6P => glyceraldehyde-3P + pyruvate	t2d	Butyricicoccus	0.589230769	0.002340941	0.011168864
M00008	Entner-Doudoroff pathway, glucose-6P => glyceraldehyde-3P + pyruvate	t2d	Butyrivibrio	-0.412977297	5.23E-08	6.53E-07
M00008	Entner-Doudoroff pathway, glucose-6P => glyceraldehyde-3P + pyruvate	t2d	Coprococcus	-0.481940823	0	0
M00008	Entner-Doudoroff pathway, glucose-6P => glyceraldehyde-3P + pyruvate	t2d	Eubacterium	-0.435023779	4.97E-27	2.22E-25
M00008	Entner-Doudoroff pathway, glucose-6P => glyceraldehyde-3P + pyruvate	crohns	Anaerotruncus	-0.406278326	1.16E-06	8.57E-05
M00008	Entner-Doudoroff pathway, glucose-6P => glyceraldehyde-3P + pyruvate	crohns	Bacteroides	0.715702114	0	0
M00008	Entner-Doudoroff pathway, glucose-6P => glyceraldehyde-3P + pyruvate	crohns	Butyrivibrio	-0.469103194	2.92E-07	2.58E-05
M00008	Entner-Doudoroff pathway, glucose-6P => glyceraldehyde-3P + pyruvate	crohns	Clostridiales_noname	-0.480243161	0.000638538	0.013730815
M00008	Entner-Doudoroff pathway, glucose-6P => glyceraldehyde-3P + pyruvate	cirrhosis	Prevotella	-0.460622458	0	0
M00008	Entner-Doudoroff pathway, glucose-6P => glyceraldehyde-3P + pyruvate	t2d	Prevotella	-0.536180822	2.28E-27	1.03E-25
M00008	Entner-Doudoroff pathway, glucose-6P => glyceraldehyde-3P + pyruvate	t2d	Propionibacterium	-0.622710623	0.000681279	0.003829282
M00008	Entner-Doudoroff pathway, glucose-6P => glyceraldehyde-3P + pyruvate	cirrhosis	Bacteroides	0.609203702	0	0
M00008	Entner-Doudoroff pathway, glucose-6P => glyceraldehyde-3P + pyruvate	cirrhosis	Barnesiella	-0.430005904	1.54E-07	7.09E-06
M00008	Entner-Doudoroff pathway, glucose-6P => glyceraldehyde-3P + pyruvate	crohns	Fusobacterium	0.895104895	5.94E-06	0.000337059
M00008	Entner-Doudoroff pathway, glucose-6P => glyceraldehyde-3P + pyruvate	t2d	Subdoligranulum	-0.600083819	2.88E-56	1.56E-54
M00008	Entner-Doudoroff pathway, glucose-6P => glyceraldehyde-3P + pyruvate	crohns	Subdoligranulum	-0.629587654	0	0
M00008	Entner-Doudoroff pathway, glucose-6P => glyceraldehyde-3P + pyruvate	crohns	Sutterella	0.476046467	9.75E-05	0.003185283
M00008	Entner-Doudoroff pathway, glucose-6P => glyceraldehyde-3P + pyruvate	cirrhosis	Pantoea	0.609677419	0.000358523	0.005892221
M00009	Citrate cycle (TCA cycle, Krebs cycle)	crohns	Anaerotruncus	-0.432202662	2.00E-07	1.85E-05
M00009	Citrate cycle (TCA cycle, Krebs cycle)	crohns	Bacteroides	0.487906921	8.42E-10	1.36E-07
M00009	Citrate cycle (TCA cycle, Krebs cycle)	cirrhosis	Acidaminococcus	0.571538462	0.003337454	0.034151096
M00009	Citrate cycle (TCA cycle, Krebs cycle)	cirrhosis	Bacteroides	0.478752204	0	0
M00009	Citrate cycle (TCA cycle, Krebs cycle)	crohns	Subdoligranulum	-0.595153123	0	0
M00009	Citrate cycle (TCA cycle, Krebs cycle)	cirrhosis	Pantoea	0.571370968	0.000965026	0.013029965
M00009	Citrate cycle (TCA cycle, Krebs cycle)	cirrhosis	Eubacterium	-0.415127058	5.24E-11	4.66E-09
M00009	Citrate cycle (TCA cycle, Krebs cycle)	crohns	Sutterella	0.431115591	0.00047398	0.010897345
M00010	Citrate cycle, first carbon oxidation, oxaloacetate => 2-oxoglutarate	cirrhosis	Campylobacter	-0.426725906	0.00114887	0.014935912
M00010	Citrate cycle, first carbon oxidation, oxaloacetate => 2-oxoglutarate	crohns	Subdoligranulum	-0.620078772	0	0
M00010	Citrate cycle, first carbon oxidation, oxaloacetate => 2-oxoglutarate	crohns	Blautia	0.400257214	8.36E-07	6.49E-05
M00010	Citrate cycle, first carbon oxidation, oxaloacetate => 2-oxoglutarate	cirrhosis	Pantoea	0.586693548	0.000658595	0.009584987
M00010	Citrate cycle, first carbon oxidation, oxaloacetate => 2-oxoglutarate	crohns	Adlercreutzia	0.472773062	4.36E-06	0.000258782
M00010	Citrate cycle, first carbon oxidation, oxaloacetate => 2-oxoglutarate	crohns	Clostridiales_noname	-0.595310465	1.23E-05	0.000608165
M00010	Citrate cycle, first carbon oxidation, oxaloacetate => 2-oxoglutarate	crohns	Anaerotruncus	-0.499041076	9.51E-10	1.52E-07
M00011	Citrate cycle, second carbon oxidation, 2-oxoglutarate => oxaloacetate	cirrhosis	Eubacterium	-0.50273971	0	0
M00011	Citrate cycle, second carbon oxidation, 2-oxoglutarate => oxaloacetate	cirrhosis	Pantoea	0.497580645	0.004871663	0.045659807
M00011	Citrate cycle, second carbon oxidation, 2-oxoglutarate => oxaloacetate	crohns	Subdoligranulum	-0.516952014	1.77E-11	3.48E-09
M00011	Citrate cycle, second carbon oxidation, 2-oxoglutarate => oxaloacetate	crohns	Sutterella	0.443260369	0.000315323	0.008005709
M00011	Citrate cycle, second carbon oxidation, 2-oxoglutarate => oxaloacetate	crohns	Bacteroides	0.512181497	4.73E-11	9.03E-09
M00011	Citrate cycle, second carbon oxidation, 2-oxoglutarate => oxaloacetate	cirrhosis	Acidaminococcus	0.548461538	0.005161458	0.047637261
M00011	Citrate cycle, second carbon oxidation, 2-oxoglutarate => oxaloacetate	cirrhosis	Bacteroides	0.476476332	0	0
M00012	Glyoxylate cycle	crohns	Anaerotruncus	-0.563308048	0	0
M00012	Glyoxylate cycle	crohns	Bacteroides	0.468270236	4.94E-09	6.75E-07
M00012	Glyoxylate cycle	crohns	Clostridiales_noname	-0.541250543	9.23E-05	0.003061287
M00012	Glyoxylate cycle	crohns	Subdoligranulum	-0.735459368	0	0
M00013	Malonate semialdehyde pathway, propanoyl-CoA => acetyl-CoA	t2d	Methanosphaera	0.493557423	0.002900503	0.013427201
M00013	Malonate semialdehyde pathway, propanoyl-CoA => acetyl-CoA	t2d	Acidaminococcaceae_unclassified	0.508752781	1.31E-06	1.31E-05
M00014	Glucuronate pathway (uronate pathway)	crohns	Anaerotruncus	-0.498711894	9.82E-10	1.56E-07
M00014	Glucuronate pathway (uronate pathway)	crohns	Bacteroides	0.417723656	2.49E-07	2.23E-05
M00014	Glucuronate pathway (uronate pathway)	crohns	Butyrivibrio	-0.439224289	1.83E-06	0.000127558
M00014	Glucuronate pathway (uronate pathway)	crohns	Clostridiales_noname	-0.496634824	0.000392278	0.009435313
M00014	Glucuronate pathway (uronate pathway)	t2d	Eubacterium	-0.418138187	6.73E-25	2.92E-23
M00014	Glucuronate pathway (uronate pathway)	t2d	Pyramidobacter	0.459240617	0.004070739	0.017823777
M00014	Glucuronate pathway (uronate pathway)	crohns	Flavonifractor	0.461977046	4.19E-05	0.001616472
M00014	Glucuronate pathway (uronate pathway)	crohns	Fusobacterium	0.86013986	0.000597084	0.013011062
M00014	Glucuronate pathway (uronate pathway)	t2d	Subdoligranulum	-0.48874156	4.41E-35	2.20E-33
M00014	Glucuronate pathway (uronate pathway)	crohns	Subdoligranulum	-0.663138011	0	0
M00014	Glucuronate pathway (uronate pathway)	obesity	Subdoligranulum	-0.427643686	7.07E-41	2.95E-39
M00015	Proline biosynthesis, glutamate => proline	crohns	Dialister	0.455266955	0.000547177	0.012184161
M00015	Proline biosynthesis, glutamate => proline	obesity	Anaerotruncus	-0.430837008	0	0
M00015	Proline biosynthesis, glutamate => proline	obesity	Butyricicoccus	0.50165809	0.000137	0.000698352
M00015	Proline biosynthesis, glutamate => proline	crohns	Clostridiales_noname	-0.497611811	0.000380776	0.009217604
M00015	Proline biosynthesis, glutamate => proline	crohns	Anaerotruncus	-0.527412814	1.61E-11	3.18E-09
M00015	Proline biosynthesis, glutamate => proline	crohns	Subdoligranulum	-0.642114782	0	0
M00015	Proline biosynthesis, glutamate => proline	obesity	Subdoligranulum	-0.607030014	1.03E-90	6.46E-89
M00015	Proline biosynthesis, glutamate => proline	obesity	Succinatimonas	-0.528205128	0.006202624	0.021072854
M00016	Lysine biosynthesis, succinyl-DAP pathway, aspartate => lysine	t2d	Prevotella	-0.413716883	0	0
M00016	Lysine biosynthesis, succinyl-DAP pathway, aspartate => lysine	t2d	Butyricicoccus	0.59	0.002304131	0.011017033
M00016	Lysine biosynthesis, succinyl-DAP pathway, aspartate => lysine	crohns	Mitsuokella	-0.431089856	2.94E-06	0.000187219
M00016	Lysine biosynthesis, succinyl-DAP pathway, aspartate => lysine	crohns	Subdoligranulum	-0.588361064	0	0
M00016	Lysine biosynthesis, succinyl-DAP pathway, aspartate => lysine	crohns	Blautia	0.424969858	1.48E-07	1.42E-05
M00016	Lysine biosynthesis, succinyl-DAP pathway, aspartate => lysine	crohns	Butyrivibrio	-0.434152334	2.46E-06	0.000161134
M00016	Lysine biosynthesis, succinyl-DAP pathway, aspartate => lysine	crohns	Adlercreutzia	0.48564686	2.22E-06	0.000148384
M00016	Lysine biosynthesis, succinyl-DAP pathway, aspartate => lysine	crohns	Anaerotruncus	-0.418959019	4.99E-07	4.14E-05
M00016	Lysine biosynthesis, succinyl-DAP pathway, aspartate => lysine	crohns	Clostridiales_noname	-0.576313504	2.58E-05	0.001095928
M00016	Lysine biosynthesis, succinyl-DAP pathway, aspartate => lysine	obesity	Butyricicoccus	0.416428435	0.001889371	0.007441511
M00016	Lysine biosynthesis, succinyl-DAP pathway, aspartate => lysine	obesity	Subdoligranulum	-0.402491289	5.51E-36	2.10E-34
M00016	Lysine biosynthesis, succinyl-DAP pathway, aspartate => lysine	obesity	Adlercreutzia	0.405910137	0	0
M00017	Methionine biosynthesis, apartate => homoserine => methionine	crohns	Anaerotruncus	-0.55252612	0	0
M00017	Methionine biosynthesis, apartate => homoserine => methionine	cirrhosis	Coprococcus	-0.406964256	1.01E-07	4.90E-06
M00017	Methionine biosynthesis, apartate => homoserine => methionine	cirrhosis	Barnesiella	-0.500701931	4.29E-10	3.31E-08
M00017	Methionine biosynthesis, apartate => homoserine => methionine	crohns	Clostridiales_noname	-0.566652193	3.71E-05	0.001466234
M00017	Methionine biosynthesis, apartate => homoserine => methionine	crohns	Subdoligranulum	-0.745567077	0	0
M00017	Methionine biosynthesis, apartate => homoserine => methionine	obesity	Anaerotruncus	-0.45440844	0	0
M00017	Methionine biosynthesis, apartate => homoserine => methionine	obesity	Butyricicoccus	0.499294835	0.000148652	0.000752924
M00017	Methionine biosynthesis, apartate => homoserine => methionine	obesity	Subdoligranulum	-0.635570968	7.06E-102	4.50E-100
M00017	Methionine biosynthesis, apartate => homoserine => methionine	cirrhosis	Subdoligranulum	-0.449159672	9.45E-13	1.08E-10
M00017	Methionine biosynthesis, apartate => homoserine => methionine	cirrhosis	Veillonella	0.47784143	0	0
M00018	Threonine biosynthesis, aspartate => homoserine => threonine	crohns	Blautia	0.401141387	7.87E-07	6.17E-05
M00018	Threonine biosynthesis, aspartate => homoserine => threonine	crohns	Adlercreutzia	0.460691769	8.03E-06	0.000429771
M00018	Threonine biosynthesis, aspartate => homoserine => threonine	crohns	Butyrivibrio	-0.428404703	3.42E-06	0.000211371
M00018	Threonine biosynthesis, aspartate => homoserine => threonine	crohns	Clostridiales_noname	-0.535931394	0.000110734	0.003511519
M00018	Threonine biosynthesis, aspartate => homoserine => threonine	t2d	Prevotella	-0.497581443	3.13E-23	1.31E-21
M00018	Threonine biosynthesis, aspartate => homoserine => threonine	crohns	Subdoligranulum	-0.522289205	0	0
M00018	Threonine biosynthesis, aspartate => homoserine => threonine	crohns	Mitsuokella	-0.406563707	1.14E-05	0.000573726
M00019	Valine/isoleucine biosynthesis, pyruvate => valine / 2-oxobutanoate => isoleucine	obesity	Butyricicoccus	0.531618067	4.63E-05	0.000259638
M00019	Valine/isoleucine biosynthesis, pyruvate => valine / 2-oxobutanoate => isoleucine	crohns	Clostridiales_noname	-0.563504125	4.17E-05	0.001608363
M00019	Valine/isoleucine biosynthesis, pyruvate => valine / 2-oxobutanoate => isoleucine	cirrhosis	Veillonella	0.407212546	3.66E-10	2.87E-08
M00019	Valine/isoleucine biosynthesis, pyruvate => valine / 2-oxobutanoate => isoleucine	crohns	Anaerotruncus	-0.519626926	8.84E-11	1.66E-08
M00019	Valine/isoleucine biosynthesis, pyruvate => valine / 2-oxobutanoate => isoleucine	obesity	Subdoligranulum	-0.458585188	1.73E-47	8.01E-46
M00019	Valine/isoleucine biosynthesis, pyruvate => valine / 2-oxobutanoate => isoleucine	obesity	Succinatimonas	-0.591794872	0.001770899	0.007023277
M00019	Valine/isoleucine biosynthesis, pyruvate => valine / 2-oxobutanoate => isoleucine	crohns	Adlercreutzia	0.408139903	9.10E-05	0.003033708
M00019	Valine/isoleucine biosynthesis, pyruvate => valine / 2-oxobutanoate => isoleucine	crohns	Mitsuokella	-0.449570025	9.88E-07	7.48E-05
M00019	Valine/isoleucine biosynthesis, pyruvate => valine / 2-oxobutanoate => isoleucine	cirrhosis	Barnesiella	-0.454208305	2.52E-08	1.39E-06
M00019	Valine/isoleucine biosynthesis, pyruvate => valine / 2-oxobutanoate => isoleucine	crohns	Subdoligranulum	-0.665191705	0	0
M00019	Valine/isoleucine biosynthesis, pyruvate => valine / 2-oxobutanoate => isoleucine	cirrhosis	Actinomyces	0.485234094	0.000417161	0.006626356
M00020	Serine biosynthesis, glycerate-3P => serine	crohns	Subdoligranulum	-0.436520376	6.27E-08	6.65E-06
M00020	Serine biosynthesis, glycerate-3P => serine	crohns	Adlercreutzia	0.466503469	6.00E-06	0.000339182
M00020	Serine biosynthesis, glycerate-3P => serine	crohns	Butyrivibrio	-0.408590734	1.02E-05	0.000525048
M00020	Serine biosynthesis, glycerate-3P => serine	crohns	Clostridiales_noname	-0.500434216	0.000349245	0.008660119
M00022	Shikimate pathway, phosphoenolpyruvate + erythrose-4P => chorismate	crohns	Subdoligranulum	-0.479708223	1.81E-09	2.78E-07
M00022	Shikimate pathway, phosphoenolpyruvate + erythrose-4P => chorismate	crohns	Anaerotruncus	-0.412046181	7.92E-07	6.19E-05
M00022	Shikimate pathway, phosphoenolpyruvate + erythrose-4P => chorismate	crohns	Mitsuokella	-0.415338715	7.10E-06	0.00039091
M00022	Shikimate pathway, phosphoenolpyruvate + erythrose-4P => chorismate	crohns	Clostridiales_noname	-0.554059922	5.88E-05	0.00213076
M00022	Shikimate pathway, phosphoenolpyruvate + erythrose-4P => chorismate	crohns	Adlercreutzia	0.517118101	3.80E-07	3.27E-05
M00023	Tryptophan biosynthesis, chorismate => tryptophan	obesity	Subdoligranulum	-0.660135656	1.78E-112	1.15E-110
M00023	Tryptophan biosynthesis, chorismate => tryptophan	crohns	Subdoligranulum	-0.701752271	0	0
M00023	Tryptophan biosynthesis, chorismate => tryptophan	crohns	Clostridiales_noname	-0.557642206	5.17E-05	0.001912418
M00023	Tryptophan biosynthesis, chorismate => tryptophan	crohns	Dialister	0.418037518	0.001632467	0.027207227
M00023	Tryptophan biosynthesis, chorismate => tryptophan	obesity	Anaerotruncus	-0.425978715	7.31E-30	2.47E-28
M00023	Tryptophan biosynthesis, chorismate => tryptophan	crohns	Anaerotruncus	-0.570526215	0	0
M00023	Tryptophan biosynthesis, chorismate => tryptophan	obesity	Butyricicoccus	0.527730132	5.36E-05	0.000296482
M00023	Tryptophan biosynthesis, chorismate => tryptophan	cirrhosis	Faecalibacterium	-0.472728167	0	0
M00024	Phenylalanine biosynthesis, chorismate => phenylalanine	crohns	Anaerotruncus	-0.454825629	3.84E-08	4.28E-06
M00024	Phenylalanine biosynthesis, chorismate => phenylalanine	crohns	Butyrivibrio	-0.436038961	2.21E-06	0.000148038
M00024	Phenylalanine biosynthesis, chorismate => phenylalanine	crohns	Clostridiales_noname	-0.486322188	0.000534388	0.011978297
M00024	Phenylalanine biosynthesis, chorismate => phenylalanine	cirrhosis	Actinomyces	0.402352941	0.004023808	0.039554221
M00024	Phenylalanine biosynthesis, chorismate => phenylalanine	crohns	Subdoligranulum	-0.597898079	0	0
M00025	Tyrosine biosynthesis, chorismate => tyrosine	crohns	Clostridiales_noname	-0.567629179	3.58E-05	0.001421925
M00025	Tyrosine biosynthesis, chorismate => tyrosine	crohns	Butyrivibrio	-0.443111618	1.46E-06	0.000104964
M00025	Tyrosine biosynthesis, chorismate => tyrosine	cirrhosis	Lactococcus	0.723076923	0.004805019	0.045232821
M00025	Tyrosine biosynthesis, chorismate => tyrosine	crohns	Adlercreutzia	0.444348561	1.78E-05	0.000815888
M00025	Tyrosine biosynthesis, chorismate => tyrosine	crohns	Subdoligranulum	-0.456639338	1.30E-08	1.63E-06
M00025	Tyrosine biosynthesis, chorismate => tyrosine	cirrhosis	Actinomyces	0.410612245	0.003284822	0.033707002
M00026	Histidine biosynthesis, PRPP => histidine	crohns	Mitsuokella	-0.483213408	1.16E-07	1.13E-05
M00026	Histidine biosynthesis, PRPP => histidine	crohns	Flavonifractor	0.400932988	0.000444448	0.010398603
M00026	Histidine biosynthesis, PRPP => histidine	obesity	Prevotella	-0.4303761	1.41E-25	4.19E-24
M00026	Histidine biosynthesis, PRPP => histidine	obesity	Subdoligranulum	-0.425558052	1.87E-40	7.72E-39
M00026	Histidine biosynthesis, PRPP => histidine	crohns	Subdoligranulum	-0.67047665	0	0
M00026	Histidine biosynthesis, PRPP => histidine	crohns	Anaerotruncus	-0.551662612	0	0
M00026	Histidine biosynthesis, PRPP => histidine	crohns	Bacteroides	0.407881199	4.96E-07	4.13E-05
M00026	Histidine biosynthesis, PRPP => histidine	crohns	Butyrivibrio	-0.478659179	1.57E-07	1.49E-05
M00026	Histidine biosynthesis, PRPP => histidine	crohns	Clostridiales_noname	-0.591511073	1.43E-05	0.00068304
M00026	Histidine biosynthesis, PRPP => histidine	obesity	Butyricicoccus	0.41688584	0.001865976	0.00735905
M00027	GABA (gamma-Aminobutyrate) shunt	t2d	Bacteroides	0.585585832	0	0
M00027	GABA (gamma-Aminobutyrate) shunt	t2d	Bilophila	0.401652762	0	0
M00027	GABA (gamma-Aminobutyrate) shunt	t2d	Pantoea	0.426856793	0.000260897	0.001642266
M00027	GABA (gamma-Aminobutyrate) shunt	t2d	Prevotella	-0.611937838	0	0
M00027	GABA (gamma-Aminobutyrate) shunt	t2d	Escherichia	0.464280275	0	0
M00027	GABA (gamma-Aminobutyrate) shunt	cirrhosis	Pantoea	0.62016129	0.000267586	0.004612589
M00027	GABA (gamma-Aminobutyrate) shunt	cirrhosis	Prevotella	-0.493356204	0	0
M00027	GABA (gamma-Aminobutyrate) shunt	cirrhosis	Bacteroides	0.42489645	1.56E-11	1.50E-09
M00027	GABA (gamma-Aminobutyrate) shunt	crohns	Prevotella	-0.64793956	1.70E-08	2.09E-06
M00027	GABA (gamma-Aminobutyrate) shunt	crohns	Bacteroides	0.602158187	0	0
M00028	Ornithine biosynthesis, glutamate => ornithine	obesity	Anaerotruncus	-0.423049502	1.96E-29	6.57E-28
M00028	Ornithine biosynthesis, glutamate => ornithine	crohns	Clostridiales_noname	-0.484259661	0.000567862	0.01255998
M00028	Ornithine biosynthesis, glutamate => ornithine	crohns	Anaerotruncus	-0.482567626	4.18E-09	5.89E-07
M00028	Ornithine biosynthesis, glutamate => ornithine	obesity	Butyricicoccus	0.501963026	0.000135559	0.000691492
M00028	Ornithine biosynthesis, glutamate => ornithine	crohns	Subdoligranulum	-0.62593441	0	0
M00028	Ornithine biosynthesis, glutamate => ornithine	obesity	Subdoligranulum	-0.552075656	3.84E-72	2.23E-70
M00028	Ornithine biosynthesis, glutamate => ornithine	obesity	Succinatimonas	-0.52957265	0.006051599	0.02063001
M00029	Urea cycle	crohns	Anaerotruncus	-0.456924765	3.27E-08	3.70E-06
M00029	Urea cycle	crohns	Dialister	0.444733045	0.000754334	0.015531025
M00029	Urea cycle	crohns	Clostridiales_noname	-0.443226227	0.001772495	0.028939306
M00029	Urea cycle	obesity	Butyricicoccus	0.514160473	8.81E-05	0.000468114
M00029	Urea cycle	crohns	Subdoligranulum	-0.562993329	0	0
M00029	Urea cycle	obesity	Subdoligranulum	-0.480862823	1.09E-52	5.39E-51
M00030	Lysine biosynthesis, AAA pathway, 2-oxoglutarate => 2-aminoadipate => lysine	t2d	Methanobrevibacter	-0.512611899	0	0
M00030	Lysine biosynthesis, AAA pathway, 2-oxoglutarate => 2-aminoadipate => lysine	crohns	Methanobrevibacter	-0.453019487	7.72E-05	0.002657952
M00030	Lysine biosynthesis, AAA pathway, 2-oxoglutarate => 2-aminoadipate => lysine	crohns	Flavonifractor	0.437186227	0.000115076	0.003606812
M00030	Lysine biosynthesis, AAA pathway, 2-oxoglutarate => 2-aminoadipate => lysine	crohns	Anaerotruncus	-0.550197987	0	0
M00030	Lysine biosynthesis, AAA pathway, 2-oxoglutarate => 2-aminoadipate => lysine	crohns	C2likevirus	-0.423088023	0.001416915	0.024499901
M00030	Lysine biosynthesis, AAA pathway, 2-oxoglutarate => 2-aminoadipate => lysine	t2d	Subdoligranulum	-0.507957099	0	0
M00030	Lysine biosynthesis, AAA pathway, 2-oxoglutarate => 2-aminoadipate => lysine	crohns	Clostridiales_noname	-0.484368215	0.000566054	0.012535988
M00030	Lysine biosynthesis, AAA pathway, 2-oxoglutarate => 2-aminoadipate => lysine	crohns	Dialister	0.462121212	0.000441712	0.010369311
M00030	Lysine biosynthesis, AAA pathway, 2-oxoglutarate => 2-aminoadipate => lysine	obesity	Methanobrevibacter	-0.47920718	0	0
M00030	Lysine biosynthesis, AAA pathway, 2-oxoglutarate => 2-aminoadipate => lysine	cirrhosis	Actinomyces	-0.508091236	0.000202228	0.003648638
M00030	Lysine biosynthesis, AAA pathway, 2-oxoglutarate => 2-aminoadipate => lysine	obesity	Coprococcus	-0.405941057	0	0
M00030	Lysine biosynthesis, AAA pathway, 2-oxoglutarate => 2-aminoadipate => lysine	obesity	Dorea	-0.406211699	0	0
M00030	Lysine biosynthesis, AAA pathway, 2-oxoglutarate => 2-aminoadipate => lysine	cirrhosis	Lactococcus	-0.740659341	0.003526627	0.035647041
M00030	Lysine biosynthesis, AAA pathway, 2-oxoglutarate => 2-aminoadipate => lysine	crohns	Subdoligranulum	-0.626127321	0	0
M00030	Lysine biosynthesis, AAA pathway, 2-oxoglutarate => 2-aminoadipate => lysine	obesity	Subdoligranulum	-0.589722701	0	0
M00030	Lysine biosynthesis, AAA pathway, 2-oxoglutarate => 2-aminoadipate => lysine	crohns	Sutterella	0.411194316	0.000897589	0.017626981
M00031	Lysine biosynthesis, mediated by LysW, 2-aminoadipate => lysine	obesity	Parasutterella	0.583626203	0	0
M00031	Lysine biosynthesis, mediated by LysW, 2-aminoadipate => lysine	obesity	Burkholderiales_noname	0.591929659	0	0
M00032	Lysine degradation, lysine => saccharopine => acetoacetyl-CoA	cirrhosis	Eubacterium	-0.403206452	1.46E-10	1.22E-08
M00032	Lysine degradation, lysine => saccharopine => acetoacetyl-CoA	crohns	Methanobrevibacter	-0.420091324	0.000271265	0.007123834
M00032	Lysine degradation, lysine => saccharopine => acetoacetyl-CoA	crohns	Subdoligranulum	-0.675749538	0	0
M00032	Lysine degradation, lysine => saccharopine => acetoacetyl-CoA	cirrhosis	Pantoea	0.644758065	0.000129269	0.002515871
M00032	Lysine degradation, lysine => saccharopine => acetoacetyl-CoA	crohns	Clostridiales_noname	-0.529526704	0.000137428	0.004144147
M00032	Lysine degradation, lysine => saccharopine => acetoacetyl-CoA	crohns	Flavonifractor	0.485849685	1.48E-05	0.000705994
M00032	Lysine degradation, lysine => saccharopine => acetoacetyl-CoA	cirrhosis	Aggregatibacter	0.448666616	0.000294292	0.004998101
M00032	Lysine degradation, lysine => saccharopine => acetoacetyl-CoA	crohns	Anaerotruncus	-0.515209198	1.64E-10	2.95E-08
M00032	Lysine degradation, lysine => saccharopine => acetoacetyl-CoA	crohns	Bacteroides	0.424716663	1.50E-07	1.44E-05
M00033	Ectoine biosynthesis, aspartate => ectoine	crohns	Anaerotruncus	-0.405668152	9.61E-07	7.33E-05
M00033	Ectoine biosynthesis, aspartate => ectoine	crohns	Subdoligranulum	-0.565431402	1.54E-13	3.16E-11
M00033	Ectoine biosynthesis, aspartate => ectoine	t2d	Prevotella	-0.513816252	0	0
M00033	Ectoine biosynthesis, aspartate => ectoine	crohns	Butyrivibrio	-0.421131145	4.17E-06	0.000249741
M00033	Ectoine biosynthesis, aspartate => ectoine	crohns	Clostridiales_noname	-0.527898393	0.000145093	0.004339391
M00033	Ectoine biosynthesis, aspartate => ectoine	crohns	Megamonas	-0.845454545	0.002077688	0.032375255
M00033	Ectoine biosynthesis, aspartate => ectoine	crohns	Mitsuokella	-0.409758709	7.97E-06	0.000427455
M00034	Methionine salvage pathway	crohns	Adlercreutzia	0.550191962	4.89E-08	5.31E-06
M00034	Methionine salvage pathway	crohns	Blautia	0.404754441	6.16E-07	4.98E-05
M00034	Methionine salvage pathway	cirrhosis	Actinomyces	0.469195678	0.000674697	0.009764603
M00034	Methionine salvage pathway	crohns	Clostridiales_noname	-0.438884064	0.001984481	0.031262603
M00034	Methionine salvage pathway	crohns	Gordonibacter	0.432007401	0.002642925	0.038440334
M00034	Methionine salvage pathway	cirrhosis	Coprobacter	-0.424605494	0.000891229	0.012203877
M00034	Methionine salvage pathway	cirrhosis	Lactococcus	0.771428571	0.001917381	0.02224261
M00034	Methionine salvage pathway	crohns	Prevotella	-0.407967033	0.00090096	0.017671897
M00034	Methionine salvage pathway	t2d	Pantoea	0.443408276	0.000141472	0.000951074
M00035	Methionine degradation	cirrhosis	Alistipes	0.450793718	1.04E-12	1.18E-10
M00035	Methionine degradation	cirrhosis	Campylobacter	-0.508407382	7.96E-05	0.001654603
M00035	Methionine degradation	cirrhosis	Adlercreutzia	0.484973789	3.38E-06	0.000108726
M00035	Methionine degradation	cirrhosis	Subdoligranulum	0.459580025	2.91E-13	3.47E-11
M00035	Methionine degradation	arthritis	Fusobacterium	-0.452964427	0.001972325	0.022646141
M00035	Methionine degradation	t2d	Butyricicoccus	-0.586923077	0.002454394	0.011627196
M00035	Methionine degradation	t2d	Dorea	0.421730269	0	0
M00035	Methionine degradation	cirrhosis	Oxalobacter	0.444066286	0.003219661	0.033252756
M00035	Methionine degradation	t2d	Slackia	0.415587045	0.008984073	0.034417159
M00035	Methionine degradation	t2d	Subdoligranulum	0.56767804	0	0
M00035	Methionine degradation	t2d	Methanosphaera	0.41512605	0.013763615	0.04888012
M00036	Leucine degradation, leucine => acetoacetate + acetyl-CoA	t2d	Dorea	-0.449492914	8.32E-29	3.85E-27
M00036	Leucine degradation, leucine => acetoacetate + acetyl-CoA	crohns	Fusobacterium	0.804195804	0.002746135	0.039471648
M00036	Leucine degradation, leucine => acetoacetate + acetyl-CoA	t2d	Coprococcus	-0.440844899	2.45E-24	1.04E-22
M00036	Leucine degradation, leucine => acetoacetate + acetyl-CoA	t2d	Eubacterium	-0.415560922	1.39E-24	5.96E-23
M00036	Leucine degradation, leucine => acetoacetate + acetyl-CoA	t2d	Flavonifractor	0.419776581	1.92E-15	5.54E-14
M00036	Leucine degradation, leucine => acetoacetate + acetyl-CoA	crohns	Clostridiales_noname	-0.423577942	0.002923586	0.041377839
M00036	Leucine degradation, leucine => acetoacetate + acetyl-CoA	crohns	Prevotella	-0.428205128	0.000468968	0.010817008
M00036	Leucine degradation, leucine => acetoacetate + acetyl-CoA	t2d	Bacteroides	0.761521462	1.12E-108	6.32E-107
M00036	Leucine degradation, leucine => acetoacetate + acetyl-CoA	t2d	Bilophila	0.45975512	9.47E-26	4.17E-24
M00036	Leucine degradation, leucine => acetoacetate + acetyl-CoA	t2d	Prevotella	-0.58309992	0	0
M00036	Leucine degradation, leucine => acetoacetate + acetyl-CoA	t2d	Parabacteroides	0.452540916	0	0
M00036	Leucine degradation, leucine => acetoacetate + acetyl-CoA	crohns	Subdoligranulum	-0.496085524	3.69E-10	6.33E-08
M00036	Leucine degradation, leucine => acetoacetate + acetyl-CoA	t2d	Staphylococcus	-0.696703297	0.007343265	0.029135126
M00036	Leucine degradation, leucine => acetoacetate + acetyl-CoA	crohns	Bacteroides	0.636138574	0	0
M00036	Leucine degradation, leucine => acetoacetate + acetyl-CoA	t2d	Subdoligranulum	-0.433286848	4.00E-27	1.79E-25
M00037	Melatonin biosynthesis, tryptophan => serotonin => melatonin	cirrhosis	Blautia	0.48348864	4.12E-15	5.32E-13
M00037	Melatonin biosynthesis, tryptophan => serotonin => melatonin	cirrhosis	Acidaminococcus	0.668461538	0.00036422	0.005967965
M00037	Melatonin biosynthesis, tryptophan => serotonin => melatonin	cirrhosis	Aggregatibacter	0.424592682	0.000651182	0.009504621
M00037	Melatonin biosynthesis, tryptophan => serotonin => melatonin	cirrhosis	Eubacterium	-0.514438875	3.28E-17	4.42E-15
M00037	Melatonin biosynthesis, tryptophan => serotonin => melatonin	cirrhosis	Clostridiaceae_noname	0.460180995	0.000772859	0.010869601
M00037	Melatonin biosynthesis, tryptophan => serotonin => melatonin	cirrhosis	Clostridium	0.514392676	2.51E-16	3.36E-14
M00037	Melatonin biosynthesis, tryptophan => serotonin => melatonin	cirrhosis	Coprobacillus	0.431525246	2.39E-07	1.05E-05
M00037	Melatonin biosynthesis, tryptophan => serotonin => melatonin	crohns	Flavonifractor	0.583653688	4.82E-08	5.25E-06
M00037	Melatonin biosynthesis, tryptophan => serotonin => melatonin	crohns	Coprobacillus	0.596184018	6.20E-05	0.002223812
M00037	Melatonin biosynthesis, tryptophan => serotonin => melatonin	crohns	Clostridiales_noname	-0.432653948	0.002131665	0.033027967
M00038	Tryptophan metabolism, tryptophan => kynurenine => 2-aminomuconate	t2d	Methanosphaera	0.51232493	0.001896751	0.009323093
M00039	Monolignol biosynthesis, phenylalanine/tyrosine => monolignol	cirrhosis	Escherichia	0.796331173	3.97E-52	6.05E-50
M00039	Monolignol biosynthesis, phenylalanine/tyrosine => monolignol	cirrhosis	Enterobacter	0.533352924	3.31E-07	1.42E-05
M00039	Monolignol biosynthesis, phenylalanine/tyrosine => monolignol	cirrhosis	Pantoea	0.566532258	0.001084836	0.014277294
M00039	Monolignol biosynthesis, phenylalanine/tyrosine => monolignol	cirrhosis	Klebsiella	0.615372902	0	0
M00039	Monolignol biosynthesis, phenylalanine/tyrosine => monolignol	cirrhosis	Lactococcus	0.762637363	0.002306093	0.025772155
M00039	Monolignol biosynthesis, phenylalanine/tyrosine => monolignol	crohns	Escherichia	0.578765841	2.87E-11	5.54E-09
M00039	Monolignol biosynthesis, phenylalanine/tyrosine => monolignol	crohns	Klebsiella	0.823529412	0.000112526	0.00354537
M00040	Tyrosine biosynthesis, prephanate => pretyrosine => tyrosine	t2d	Pantoea	0.490753215	2.07E-05	0.000168389
M00040	Tyrosine biosynthesis, prephanate => pretyrosine => tyrosine	cirrhosis	Streptococcus	0.522372824	0	0
M00040	Tyrosine biosynthesis, prephanate => pretyrosine => tyrosine	t2d	Megasphaera	0.524671929	0	0
M00040	Tyrosine biosynthesis, prephanate => pretyrosine => tyrosine	t2d	Escherichia	0.449162286	1.09E-26	4.84E-25
M00040	Tyrosine biosynthesis, prephanate => pretyrosine => tyrosine	t2d	Klebsiella	0.406003731	2.39E-11	4.51E-10
M00040	Tyrosine biosynthesis, prephanate => pretyrosine => tyrosine	crohns	Catenibacterium	0.748473748	1.28E-05	0.000627682
M00040	Tyrosine biosynthesis, prephanate => pretyrosine => tyrosine	cirrhosis	Lactobacillus	0.445260041	6.26E-08	3.18E-06
M00040	Tyrosine biosynthesis, prephanate => pretyrosine => tyrosine	cirrhosis	Megasphaera	0.503579616	5.86E-08	3.01E-06
M00040	Tyrosine biosynthesis, prephanate => pretyrosine => tyrosine	cirrhosis	Actinomyces	0.446338535	0.001290752	0.016400168
M00040	Tyrosine biosynthesis, prephanate => pretyrosine => tyrosine	cirrhosis	Veillonella	0.542923369	0	0
M00042	Catecholamine biosynthesis, tyrosine => dopamine => noradrenaline => adrenaline	cirrhosis	Eubacterium	-0.518831925	1.59E-17	2.16E-15
M00042	Catecholamine biosynthesis, tyrosine => dopamine => noradrenaline => adrenaline	cirrhosis	Aggregatibacter	0.447004608	0.000311431	0.005239686
M00042	Catecholamine biosynthesis, tyrosine => dopamine => noradrenaline => adrenaline	crohns	Blautia	0.411294492	3.04E-07	2.67E-05
M00042	Catecholamine biosynthesis, tyrosine => dopamine => noradrenaline => adrenaline	crohns	Clostridiaceae_noname	0.584378863	0.00035572	0.00878784
M00042	Catecholamine biosynthesis, tyrosine => dopamine => noradrenaline => adrenaline	crohns	Coprobacillus	0.562983957	0.000190684	0.00536814
M00042	Catecholamine biosynthesis, tyrosine => dopamine => noradrenaline => adrenaline	crohns	Leuconostoc	0.928571429	0.002232143	0.034130567
M00042	Catecholamine biosynthesis, tyrosine => dopamine => noradrenaline => adrenaline	crohns	Methanobrevibacter	0.751501314	2.84E-14	5.91E-12
M00042	Catecholamine biosynthesis, tyrosine => dopamine => noradrenaline => adrenaline	cirrhosis	Acidaminococcus	0.563846154	0.003871938	0.038343994
M00042	Catecholamine biosynthesis, tyrosine => dopamine => noradrenaline => adrenaline	cirrhosis	Actinobacillus	0.455384029	0.000615759	0.00906045
M00042	Catecholamine biosynthesis, tyrosine => dopamine => noradrenaline => adrenaline	cirrhosis	Blautia	0.60705432	5.95E-25	8.41E-23
M00042	Catecholamine biosynthesis, tyrosine => dopamine => noradrenaline => adrenaline	cirrhosis	Clostridiaceae_noname	0.428054299	0.001891032	0.022004206
M00042	Catecholamine biosynthesis, tyrosine => dopamine => noradrenaline => adrenaline	cirrhosis	Coprobacillus	0.496622146	1.39E-09	9.74E-08
M00042	Catecholamine biosynthesis, tyrosine => dopamine => noradrenaline => adrenaline	cirrhosis	Clostridium	0.622858192	3.86E-25	5.51E-23
M00044	Tyrosine degradation, tyrosine => homogentisate	cirrhosis	Blautia	0.420923508	2.58E-11	2.40E-09
M00044	Tyrosine degradation, tyrosine => homogentisate	crohns	Clostridiales_noname	-0.451910551	0.00140817	0.024400459
M00044	Tyrosine degradation, tyrosine => homogentisate	crohns	Collinsella	0.440718841	2.10E-07	1.92E-05
M00044	Tyrosine degradation, tyrosine => homogentisate	crohns	Adlercreutzia	0.602690994	1.98E-10	3.50E-08
M00044	Tyrosine degradation, tyrosine => homogentisate	crohns	Bifidobacterium	0.434716855	1.67E-07	1.59E-05
M00044	Tyrosine degradation, tyrosine => homogentisate	crohns	Blautia	0.498038743	2.99E-10	5.18E-08
M00044	Tyrosine degradation, tyrosine => homogentisate	crohns	Dorea	0.407322138	5.66E-07	4.63E-05
M00044	Tyrosine degradation, tyrosine => homogentisate	crohns	Fusobacterium	0.79020979	0.003616814	0.048348444
M00044	Tyrosine degradation, tyrosine => homogentisate	crohns	Mitsuokella	-0.47515795	1.97E-07	1.83E-05
M00044	Tyrosine degradation, tyrosine => homogentisate	cirrhosis	Lactobacillus	0.460173657	2.01E-08	1.13E-06
M00044	Tyrosine degradation, tyrosine => homogentisate	cirrhosis	Enterobacter	0.48751102	3.98E-06	0.000125109
M00045	Histidine degradation, histidine => N-formiminoglutamate => glutamate	crohns	Bacteroides	0.574756852	0	0
M00045	Histidine degradation, histidine => N-formiminoglutamate => glutamate	crohns	Prevotella	-0.534432234	7.61E-06	0.000412332
M00045	Histidine degradation, histidine => N-formiminoglutamate => glutamate	crohns	Fusobacterium	0.79020979	0.003616814	0.048348444
M00046	Pyrimidine degradation, uracil => beta-alanine, thymine => 3-aminoisobutanoate	crohns	Adlercreutzia	0.404106935	0.000107938	0.003446587
M00046	Pyrimidine degradation, uracil => beta-alanine, thymine => 3-aminoisobutanoate	cirrhosis	Adlercreutzia	0.506171026	1.50E-06	5.34E-05
M00046	Pyrimidine degradation, uracil => beta-alanine, thymine => 3-aminoisobutanoate	t2d	Acidaminococcaceae_unclassified	0.413731581	0.000116286	0.000798664
M00046	Pyrimidine degradation, uracil => beta-alanine, thymine => 3-aminoisobutanoate	t2d	Blautia	0.429470267	0	0
M00046	Pyrimidine degradation, uracil => beta-alanine, thymine => 3-aminoisobutanoate	t2d	Pyramidobacter	0.48681475	0.002182248	0.010519378
M00046	Pyrimidine degradation, uracil => beta-alanine, thymine => 3-aminoisobutanoate	t2d	Slackia	0.424696356	0.007483243	0.029604981
M00046	Pyrimidine degradation, uracil => beta-alanine, thymine => 3-aminoisobutanoate	cirrhosis	Clostridium	0.405173046	5.47E-10	4.11E-08
M00046	Pyrimidine degradation, uracil => beta-alanine, thymine => 3-aminoisobutanoate	crohns	Prevotella	-0.470100733	0.000106938	0.003431204
M00046	Pyrimidine degradation, uracil => beta-alanine, thymine => 3-aminoisobutanoate	t2d	Methanosphaera	0.534733894	0.001108267	0.005859219
M00046	Pyrimidine degradation, uracil => beta-alanine, thymine => 3-aminoisobutanoate	t2d	Collinsella	0.441460905	0	0
M00046	Pyrimidine degradation, uracil => beta-alanine, thymine => 3-aminoisobutanoate	t2d	Methanobrevibacter	0.461631507	3.08E-10	5.08E-09
M00046	Pyrimidine degradation, uracil => beta-alanine, thymine => 3-aminoisobutanoate	cirrhosis	Roseburia	-0.40703975	1.35E-10	1.14E-08
M00047	Creatine pathway	crohns	Gordonibacter	0.651711378	1.42E-06	0.00010279
M00047	Creatine pathway	crohns	Adlercreutzia	0.894350322	0	0
M00047	Creatine pathway	crohns	Blautia	0.465945924	3.98E-09	5.68E-07
M00047	Creatine pathway	t2d	Collinsella	0.489539729	5.13E-28	2.35E-26
M00047	Creatine pathway	t2d	Adlercreutzia	0.727487248	5.42E-52	2.91E-50
M00047	Creatine pathway	t2d	Eggerthella	0.455114076	3.40E-19	1.28E-17
M00047	Creatine pathway	t2d	Gordonibacter	0.502437222	0	0
M00048	Inosine monophosphate biosynthesis, PRPP + glutamine => IMP	obesity	Subdoligranulum	-0.641724613	1.93E-104	1.23E-102
M00048	Inosine monophosphate biosynthesis, PRPP + glutamine => IMP	crohns	Anaerotruncus	-0.494551787	1.45E-09	2.27E-07
M00048	Inosine monophosphate biosynthesis, PRPP + glutamine => IMP	crohns	Clostridiales_noname	-0.479266175	0.000656888	0.014020597
M00048	Inosine monophosphate biosynthesis, PRPP + glutamine => IMP	crohns	Subdoligranulum	-0.65315891	0	0
M00048	Inosine monophosphate biosynthesis, PRPP + glutamine => IMP	obesity	Butyricicoccus	0.528949876	5.12E-05	0.000284221
M00048	Inosine monophosphate biosynthesis, PRPP + glutamine => IMP	obesity	Anaerotruncus	-0.427187709	4.86E-30	1.65E-28
M00048	Inosine monophosphate biosynthesis, PRPP + glutamine => IMP	obesity	Coprococcus	-0.422979838	9.43E-37	3.63E-35
M00049	Adenine ribonucleotide biosynthesis, IMP => ADP,ATP	crohns	Subdoligranulum	-0.559697773	0	0
M00049	Adenine ribonucleotide biosynthesis, IMP => ADP,ATP	crohns	Anaerotruncus	-0.443027527	9.22E-08	9.31E-06
M00049	Adenine ribonucleotide biosynthesis, IMP => ADP,ATP	crohns	Clostridiales_noname	-0.442900564	0.001787662	0.029118876
M00050	Guanine ribonucleotide biosynthesis IMP => GDP,GTP	t2d	Bacteroides	0.421146484	0	0
M00050	Guanine ribonucleotide biosynthesis IMP => GDP,GTP	crohns	Bacteroides	0.41669078	2.68E-07	2.38E-05
M00050	Guanine ribonucleotide biosynthesis IMP => GDP,GTP	t2d	Butyricicoccus	0.568461538	0.003543178	0.015897332
M00050	Guanine ribonucleotide biosynthesis IMP => GDP,GTP	crohns	Subdoligranulum	-0.535985853	0	0
M00050	Guanine ribonucleotide biosynthesis IMP => GDP,GTP	crohns	Mitsuokella	-0.445331695	1.27E-06	9.36E-05
M00050	Guanine ribonucleotide biosynthesis IMP => GDP,GTP	crohns	Clostridiales_noname	-0.536148502	0.000109918	0.003492456
M00050	Guanine ribonucleotide biosynthesis IMP => GDP,GTP	crohns	Prevotella	-0.431639194	0.000418185	0.009922337
M00050	Guanine ribonucleotide biosynthesis IMP => GDP,GTP	t2d	Pyramidobacter	0.404311194	0.012357013	0.044766973
M00050	Guanine ribonucleotide biosynthesis IMP => GDP,GTP	t2d	Prevotella	-0.57675385	0	0
M00050	Guanine ribonucleotide biosynthesis IMP => GDP,GTP	t2d	Subdoligranulum	-0.435769808	0	0
M00051	Uridine monophosphate biosynthesis, glutamine (+ PRPP) => UMP	crohns	Clostridiales_noname	-0.563829787	4.12E-05	0.001591689
M00051	Uridine monophosphate biosynthesis, glutamine (+ PRPP) => UMP	crohns	Butyrivibrio	-0.412776413	8.16E-06	0.000435309
M00051	Uridine monophosphate biosynthesis, glutamine (+ PRPP) => UMP	crohns	Dialister	0.403246753	0.002443198	0.03625847
M00051	Uridine monophosphate biosynthesis, glutamine (+ PRPP) => UMP	crohns	Anaerotruncus	-0.464643862	1.80E-08	2.19E-06
M00051	Uridine monophosphate biosynthesis, glutamine (+ PRPP) => UMP	crohns	Flavonifractor	0.426997408	0.00017069	0.004924239
M00051	Uridine monophosphate biosynthesis, glutamine (+ PRPP) => UMP	obesity	Anaerotruncus	-0.400392224	0	0
M00051	Uridine monophosphate biosynthesis, glutamine (+ PRPP) => UMP	obesity	Butyricicoccus	0.440823328	0.000949974	0.004022096
M00051	Uridine monophosphate biosynthesis, glutamine (+ PRPP) => UMP	obesity	Subdoligranulum	-0.575239101	0	0
M00051	Uridine monophosphate biosynthesis, glutamine (+ PRPP) => UMP	crohns	Subdoligranulum	-0.662016719	0	0
M00052	Pyrimidine ribonucleotide biosynthesis, UMP => UDP/UTP,CDP/CTP	obesity	Succinatimonas	-0.505641026	0.009195708	0.0295432
M00052	Pyrimidine ribonucleotide biosynthesis, UMP => UDP/UTP,CDP/CTP	obesity	Viruses_noname	-0.553359684	0.00697922	0.023306666
M00052	Pyrimidine ribonucleotide biosynthesis, UMP => UDP/UTP,CDP/CTP	cirrhosis	Eubacterium	0.545847353	0	0
M00053	Pyrimidine deoxyribonuleotide biosynthesis, CDP/CTP => dCDP/dCTP,dTDP/dTTP	t2d	Methanosphaera	0.435014006	0.009562388	0.036231125
M00055	N-glycan precursor biosynthesis	crohns	Methanosphaera	0.711042312	0.001323925	0.023329226
M00057	Glycosaminoglycan biosynthesis, linkage tetrasaccharide	carcinoma	Butyrivibrio	0.518309712	0.002374772	0.031800427
M00057	Glycosaminoglycan biosynthesis, linkage tetrasaccharide	t2d	Butyricicoccus	-0.494733316	0.011931238	0.043456831
M00057	Glycosaminoglycan biosynthesis, linkage tetrasaccharide	carcinoma	Ruminococcaceae_noname	-0.423116237	0.003044697	0.037990735
M00060	Lipopolysaccharide biosynthesis, KDO2-lipid A	crohns	Subdoligranulum	-0.566446192	1.36E-13	2.83E-11
M00060	Lipopolysaccharide biosynthesis, KDO2-lipid A	cirrhosis	Eubacterium	-0.599381862	0	0
M00060	Lipopolysaccharide biosynthesis, KDO2-lipid A	cirrhosis	Faecalibacterium	-0.525470335	0	0
M00060	Lipopolysaccharide biosynthesis, KDO2-lipid A	obesity	Methanobrevibacter	-0.487844923	0	0
M00060	Lipopolysaccharide biosynthesis, KDO2-lipid A	carcinoma	Ruminococcus	-0.489330503	4.58E-07	4.18E-05
M00060	Lipopolysaccharide biosynthesis, KDO2-lipid A	obesity	Bacteroides	0.556461349	6.68E-74	3.92E-72
M00060	Lipopolysaccharide biosynthesis, KDO2-lipid A	obesity	Bifidobacterium	-0.467510592	5.94E-45	2.66E-43
M00060	Lipopolysaccharide biosynthesis, KDO2-lipid A	obesity	Collinsella	-0.516352237	5.27E-52	2.57E-50
M00060	Lipopolysaccharide biosynthesis, KDO2-lipid A	obesity	Coprococcus	-0.47349358	7.91E-47	3.62E-45
M00060	Lipopolysaccharide biosynthesis, KDO2-lipid A	obesity	Dorea	-0.612102496	5.32E-92	3.35E-90
M00060	Lipopolysaccharide biosynthesis, KDO2-lipid A	obesity	Eubacterium	-0.421015055	1.84E-39	7.52E-38
M00060	Lipopolysaccharide biosynthesis, KDO2-lipid A	cirrhosis	Ruminococcus	-0.42817031	1.18E-10	1.01E-08
M00060	Lipopolysaccharide biosynthesis, KDO2-lipid A	obesity	Subdoligranulum	-0.563867934	7.77E-76	4.60E-74
M00060	Lipopolysaccharide biosynthesis, KDO2-lipid A	carcinoma	Collinsella	-0.482783883	1.73E-06	0.000120553
M00060	Lipopolysaccharide biosynthesis, KDO2-lipid A	crohns	Anaerotruncus	-0.441038644	7.70E-08	7.98E-06
M00060	Lipopolysaccharide biosynthesis, KDO2-lipid A	crohns	Bacteroides	0.459543505	6.88E-09	9.07E-07
M00060	Lipopolysaccharide biosynthesis, KDO2-lipid A	carcinoma	Escherichia	0.453013279	1.17E-05	0.000554998
M00060	Lipopolysaccharide biosynthesis, KDO2-lipid A	obesity	Viruses_noname	0.612648221	0.002323546	0.008945899
M00060	Lipopolysaccharide biosynthesis, KDO2-lipid A	carcinoma	Bifidobacterium	-0.563070214	2.47E-09	5.48E-07
M00060	Lipopolysaccharide biosynthesis, KDO2-lipid A	carcinoma	Odoribacter	0.404753902	0.003795164	0.044865647
M00060	Lipopolysaccharide biosynthesis, KDO2-lipid A	carcinoma	Parabacteroides	0.602567715	2.08E-10	5.62E-08
M00060	Lipopolysaccharide biosynthesis, KDO2-lipid A	obesity	Ruminococcus	-0.52505144	2.12E-61	1.14E-59
M00060	Lipopolysaccharide biosynthesis, KDO2-lipid A	carcinoma	Bacteroides	0.626252	0	0
M00060	Lipopolysaccharide biosynthesis, KDO2-lipid A	carcinoma	Blautia	-0.523784787	4.34E-08	6.25E-06
M00060	Lipopolysaccharide biosynthesis, KDO2-lipid A	carcinoma	Alistipes	0.586330961	4.22E-10	1.09E-07
M00060	Lipopolysaccharide biosynthesis, KDO2-lipid A	carcinoma	Adlercreutzia	-0.409024848	0.000187491	0.004672578
M00060	Lipopolysaccharide biosynthesis, KDO2-lipid A	carcinoma	Catenibacterium	-0.753076923	2.30E-05	0.000928708
M00060	Lipopolysaccharide biosynthesis, KDO2-lipid A	carcinoma	Dorea	-0.536623377	1.75E-08	2.94E-06
M00061	D-Glucuronate degradation, D-glucuronate => pyruvate + D-glyceraldehyde 3P	crohns	Anaerotruncus	-0.490787653	2.04E-09	3.10E-07
M00061	D-Glucuronate degradation, D-glucuronate => pyruvate + D-glyceraldehyde 3P	crohns	Bacteroides	0.473004582	3.29E-09	4.83E-07
M00061	D-Glucuronate degradation, D-glucuronate => pyruvate + D-glyceraldehyde 3P	crohns	Subdoligranulum	-0.675448115	0	0
M00061	D-Glucuronate degradation, D-glucuronate => pyruvate + D-glyceraldehyde 3P	crohns	Methanobrevibacter	-0.419962699	0.000272537	0.007145733
M00061	D-Glucuronate degradation, D-glucuronate => pyruvate + D-glyceraldehyde 3P	crohns	Sutterella	0.473214286	0.000108394	0.003457496
M00063	CMP-KDO biosynthesis	carcinoma	Catenibacterium	-0.774615385	9.52E-06	0.000464371
M00063	CMP-KDO biosynthesis	carcinoma	Alistipes	0.616501102	0	0
M00063	CMP-KDO biosynthesis	carcinoma	Bacteroidales_noname	0.446279094	0.00020105	0.004907042
M00063	CMP-KDO biosynthesis	carcinoma	Blautia	-0.500692641	1.97E-07	2.07E-05
M00063	CMP-KDO biosynthesis	carcinoma	Bacteroides	0.645251165	0	0
M00063	CMP-KDO biosynthesis	carcinoma	Barnesiella	0.452887624	5.44E-05	0.001802444
M00063	CMP-KDO biosynthesis	carcinoma	Bifidobacterium	-0.583663268	6.66E-11	1.87E-08
M00063	CMP-KDO biosynthesis	crohns	Anaerotruncus	-0.444640046	8.19E-08	8.38E-06
M00063	CMP-KDO biosynthesis	crohns	Bacteroides	0.46669078	5.65E-09	7.55E-07
M00063	CMP-KDO biosynthesis	crohns	Methanobrevibacter	-0.431796257	0.000175897	0.005038771
M00063	CMP-KDO biosynthesis	cirrhosis	Eubacterium	-0.486432102	0	0
M00063	CMP-KDO biosynthesis	cirrhosis	Faecalibacterium	-0.489060126	0	0
M00063	CMP-KDO biosynthesis	carcinoma	Collinsella	-0.431899984	2.31E-05	0.000931948
M00063	CMP-KDO biosynthesis	carcinoma	Dorea	-0.515114409	7.78E-08	1.02E-05
M00063	CMP-KDO biosynthesis	carcinoma	Odoribacter	0.484081633	0.000432141	0.00881586
M00063	CMP-KDO biosynthesis	carcinoma	Parabacteroides	0.592582156	1.53E-09	3.65E-07
M00063	CMP-KDO biosynthesis	carcinoma	Ruminococcus	-0.419479882	2.05E-05	0.000849596
M00063	CMP-KDO biosynthesis	crohns	Subdoligranulum	-0.557700346	0	0
M00063	CMP-KDO biosynthesis	crohns	Sutterella	0.404905914	0.001089848	0.020301904
M00064	ADP-L-glycero-D-manno-heptose biosynthesis	cirrhosis	Streptococcus	0.462619249	0	0
M00064	ADP-L-glycero-D-manno-heptose biosynthesis	crohns	Escherichia	0.416646192	6.61E-06	0.000367587
M00064	ADP-L-glycero-D-manno-heptose biosynthesis	cirrhosis	Veillonella	0.477997256	0	0
M00064	ADP-L-glycero-D-manno-heptose biosynthesis	t2d	Escherichia	0.460019273	0	0
M00064	ADP-L-glycero-D-manno-heptose biosynthesis	cirrhosis	Lactococcus	0.745054945	0.003251396	0.033433536
M00064	ADP-L-glycero-D-manno-heptose biosynthesis	t2d	Pantoea	0.447467413	0.000121206	0.000828426
M00066	Lactosylceramide biosynthesis	cirrhosis	Streptococcus	0.73527137	2.20E-40	3.28E-38
M00066	Lactosylceramide biosynthesis	cirrhosis	Veillonella	0.637580513	7.66E-27	1.10E-24
M00066	Lactosylceramide biosynthesis	carcinoma	Haemophilus	0.495416242	0.003937992	0.046104907
M00066	Lactosylceramide biosynthesis	carcinoma	Rothia	0.555087363	7.42E-06	0.000379359
M00066	Lactosylceramide biosynthesis	carcinoma	Streptococcus	0.5068779	1.01E-07	1.26E-05
M00066	Lactosylceramide biosynthesis	cirrhosis	Campylobacter	0.405468216	0.002091265	0.023844868
M00066	Lactosylceramide biosynthesis	crohns	Desulfovibrio	0.444461258	1.81E-05	0.000828883
M00066	Lactosylceramide biosynthesis	cirrhosis	Haemophilus	0.432946627	9.97E-11	8.63E-09
M00066	Lactosylceramide biosynthesis	cirrhosis	Lactobacillus	0.496373181	5.96E-10	4.46E-08
M00072	N-glycosylation by oligosaccharyltransferase	cirrhosis	Bilophila	0.759904393	2.18E-37	3.23E-35
M00072	N-glycosylation by oligosaccharyltransferase	t2d	Bilophila	0.453494548	5.13E-25	2.23E-23
M00072	N-glycosylation by oligosaccharyltransferase	cirrhosis	Alistipes	0.424357268	2.71E-11	2.50E-09
M00072	N-glycosylation by oligosaccharyltransferase	t2d	Methanobrevibacter	0.74865646	5.52E-32	2.68E-30
M00072	N-glycosylation by oligosaccharyltransferase	cirrhosis	Subdoligranulum	0.425396493	2.16E-11	2.04E-09
M00072	N-glycosylation by oligosaccharyltransferase	obesity	Methanobrevibacter	0.766623524	1.14E-59	6.01E-58
M00072	N-glycosylation by oligosaccharyltransferase	obesity	Methanosphaera	0.568138112	1.29E-06	9.20E-06
M00072	N-glycosylation by oligosaccharyltransferase	t2d	Methanosphaera	0.476470588	0.004190866	0.018256942
M00072	N-glycosylation by oligosaccharyltransferase	crohns	Subdoligranulum	0.429842967	7.59E-08	7.88E-06
M00072	N-glycosylation by oligosaccharyltransferase	ulcerative_colitis	Siphoviridae_noname	-0.424118582	0.004116491	0.040281936
M00072	N-glycosylation by oligosaccharyltransferase	obesity	Bilophila	0.422904097	3.73E-34	1.37E-32
M00072	N-glycosylation by oligosaccharyltransferase	ulcerative_colitis	Methanobrevibacter	0.764890282	0	0
M00072	N-glycosylation by oligosaccharyltransferase	ulcerative_colitis	Subdoligranulum	0.437136046	2.87E-10	3.59E-08
M00072	N-glycosylation by oligosaccharyltransferase	crohns	Methanobrevibacter	0.762975111	0	0
M00072	N-glycosylation by oligosaccharyltransferase	crohns	Fusobacterium	-0.811188811	0.00236893	0.035522333
M00073	N-glycan precursor trimming	crohns	Fusobacterium	-0.807957096	0.001475465	0.02522684
M00073	N-glycan precursor trimming	crohns	Bacteroides	-0.405538705	4.60E-07	3.87E-05
M00073	N-glycan precursor trimming	cirrhosis	Paraprevotella	0.747903967	7.73E-22	1.08E-19
M00073	N-glycan precursor trimming	crohns	Paraprevotella	0.613693769	9.02E-08	9.15E-06
M00074	N-glycan biosynthesis, high-mannose type	cirrhosis	Staphylococcus	0.81630547	3.84E-05	0.000894386
M00074	N-glycan biosynthesis, high-mannose type	cirrhosis	Bacteroides	0.405459752	1.62E-10	1.34E-08
M00074	N-glycan biosynthesis, high-mannose type	cirrhosis	Parabacteroides	0.511802575	0	0
M00075	N-glycan biosynthesis, complex type	obesity	Butyricicoccus	-0.465001915	0.000396144	0.001835625
M00075	N-glycan biosynthesis, complex type	crohns	Clostridiales_noname	0.502117037	0.000276574	0.007222418
M00075	N-glycan biosynthesis, complex type	t2d	Subdoligranulum	0.465477514	1.45E-31	7.02E-30
M00075	N-glycan biosynthesis, complex type	crohns	Paraprevotella	0.434422294	0.000306048	0.007822558
M00075	N-glycan biosynthesis, complex type	t2d	Butyricicoccus	-0.640159212	0.000567791	0.003267289
M00075	N-glycan biosynthesis, complex type	obesity	Subdoligranulum	0.412397897	7.31E-38	2.90E-36
M00076	Dermatan sulfate degradation	crohns	Clostridiales_noname	-0.428571429	0.002581125	0.037902235
M00076	Dermatan sulfate degradation	crohns	Prevotella	-0.408836996	0.000876705	0.017363297
M00076	Dermatan sulfate degradation	crohns	Butyrivibrio	-0.401404001	1.50E-05	0.000712736
M00076	Dermatan sulfate degradation	crohns	Sutterella	0.464669739	0.000148374	0.004415182
M00076	Dermatan sulfate degradation	crohns	Subdoligranulum	-0.451816574	1.91E-08	2.31E-06
M00076	Dermatan sulfate degradation	crohns	Bacteroides	0.799188168	0	0
M00077	Chondroitin sulfate degradation	crohns	Bacteroides	0.773563218	0	0
M00077	Chondroitin sulfate degradation	crohns	Butyrivibrio	-0.410731836	9.12E-06	0.000478053
M00077	Chondroitin sulfate degradation	crohns	Sutterella	0.462461598	0.000160716	0.00471154
M00077	Chondroitin sulfate degradation	crohns	Prevotella	-0.406959707	0.000929805	0.018048871
M00077	Chondroitin sulfate degradation	crohns	Clostridiales_noname	-0.425966131	0.002755072	0.03950741
M00077	Chondroitin sulfate degradation	crohns	Subdoligranulum	-0.434719878	7.18E-08	7.48E-06
M00078	Heparan sulfate degradation	crohns	Bacteroides	0.820520858	0	0
M00078	Heparan sulfate degradation	crohns	Parabacteroides	0.420729505	2.22E-07	2.01E-05
M00078	Heparan sulfate degradation	crohns	Sutterella	0.508736559	2.70E-05	0.001138761
M00078	Heparan sulfate degradation	crohns	Prevotella	-0.482600733	6.64E-05	0.002349698
M00079	Keratan sulfate degradation	crohns	Butyrivibrio	-0.403878554	1.32E-05	0.00064052
M00079	Keratan sulfate degradation	crohns	Bacteroides	0.781753878	0	0
M00079	Keratan sulfate degradation	crohns	Sutterella	0.413930492	0.000823991	0.016577229
M00079	Keratan sulfate degradation	crohns	Subdoligranulum	-0.449931678	2.22E-08	2.62E-06
M00080	Lipopolysaccharide biosynthesis, inner core => outer core => O-antigen	carcinoma	Blautia	-0.495213358	2.78E-07	2.77E-05
M00080	Lipopolysaccharide biosynthesis, inner core => outer core => O-antigen	carcinoma	Parabacteroides	0.501461731	9.32E-07	7.40E-05
M00080	Lipopolysaccharide biosynthesis, inner core => outer core => O-antigen	carcinoma	Bacteroides	0.518237286	7.40E-08	9.69E-06
M00080	Lipopolysaccharide biosynthesis, inner core => outer core => O-antigen	carcinoma	Bifidobacterium	-0.52296795	5.40E-08	7.54E-06
M00080	Lipopolysaccharide biosynthesis, inner core => outer core => O-antigen	carcinoma	Porphyromonas	0.676623377	0.001029444	0.017066702
M00080	Lipopolysaccharide biosynthesis, inner core => outer core => O-antigen	carcinoma	Catenibacterium	-0.681538462	0.000253702	0.005892657
M00080	Lipopolysaccharide biosynthesis, inner core => outer core => O-antigen	carcinoma	Collinsella	-0.475856028	2.51E-06	0.000163727
M00080	Lipopolysaccharide biosynthesis, inner core => outer core => O-antigen	carcinoma	Dorea	-0.5023624	1.78E-07	1.91E-05
M00080	Lipopolysaccharide biosynthesis, inner core => outer core => O-antigen	carcinoma	Escherichia	0.50797788	6.45E-07	5.43E-05
M00080	Lipopolysaccharide biosynthesis, inner core => outer core => O-antigen	crohns	Subdoligranulum	-0.569158428	0	0
M00080	Lipopolysaccharide biosynthesis, inner core => outer core => O-antigen	cirrhosis	Barnesiella	-0.416457108	4.01E-07	1.68E-05
M00080	Lipopolysaccharide biosynthesis, inner core => outer core => O-antigen	crohns	Anaerotruncus	-0.448824006	6.02E-08	6.41E-06
M00080	Lipopolysaccharide biosynthesis, inner core => outer core => O-antigen	crohns	Bacteroides	0.480608472	1.67E-09	2.58E-07
M00080	Lipopolysaccharide biosynthesis, inner core => outer core => O-antigen	crohns	Butyrivibrio	-0.403861004	1.32E-05	0.00064052
M00080	Lipopolysaccharide biosynthesis, inner core => outer core => O-antigen	cirrhosis	Fusobacterium	0.420727487	5.05E-08	2.63E-06
M00080	Lipopolysaccharide biosynthesis, inner core => outer core => O-antigen	carcinoma	Ruminococcus	-0.436642886	8.65E-06	0.000431005
M00080	Lipopolysaccharide biosynthesis, inner core => outer core => O-antigen	cirrhosis	Eubacterium	-0.517264083	0	0
M00080	Lipopolysaccharide biosynthesis, inner core => outer core => O-antigen	cirrhosis	Faecalibacterium	-0.487869741	0	0
M00080	Lipopolysaccharide biosynthesis, inner core => outer core => O-antigen	carcinoma	Adlercreutzia	-0.449038912	3.58E-05	0.00131498
M00080	Lipopolysaccharide biosynthesis, inner core => outer core => O-antigen	cirrhosis	Pantoea	0.500403226	0.004606477	0.043833575
M00080	Lipopolysaccharide biosynthesis, inner core => outer core => O-antigen	carcinoma	Alistipes	0.504663512	3.21E-07	3.13E-05
M00081	Pectin degradation	obesity	Collinsella	-0.493939272	0	0
M00081	Pectin degradation	obesity	Dorea	-0.569960577	0	0
M00081	Pectin degradation	crohns	Sutterella	0.463613671	0.000154163	0.004568752
M00081	Pectin degradation	obesity	Bacteroides	0.659921306	0	0
M00081	Pectin degradation	crohns	Subdoligranulum	-0.635282534	0	0
M00081	Pectin degradation	obesity	Butyricicoccus	0.487021155	0.000225171	0.001097869
M00081	Pectin degradation	crohns	Anaerotruncus	-0.485888078	3.15E-09	4.63E-07
M00081	Pectin degradation	obesity	Methanobrevibacter	-0.502001829	0	0
M00081	Pectin degradation	obesity	Ruminococcus	-0.475939163	0	0
M00081	Pectin degradation	obesity	Subdoligranulum	-0.596659968	0	0
M00081	Pectin degradation	obesity	Viruses_noname	0.576086957	0.004682136	0.016522722
M00081	Pectin degradation	obesity	Coprococcus	-0.454315835	0	0
M00081	Pectin degradation	crohns	Dialister	0.405194805	0.002319071	0.035086718
M00081	Pectin degradation	obesity	Bifidobacterium	-0.445654854	0	0
M00081	Pectin degradation	crohns	Bacteroides	0.564444177	0	0
M00081	Pectin degradation	crohns	Methanobrevibacter	-0.486429995	1.90E-05	0.000857559
M00082	Fatty acid biosynthesis, initiation	crohns	Anaerotruncus	-0.480015266	5.19E-09	7.07E-07
M00082	Fatty acid biosynthesis, initiation	crohns	Bacteroides	0.502672615	1.77E-10	3.15E-08
M00082	Fatty acid biosynthesis, initiation	cirrhosis	Barnesiella	-0.462530887	1.31E-08	7.57E-07
M00082	Fatty acid biosynthesis, initiation	crohns	Subdoligranulum	-0.638079736	0	0
M00082	Fatty acid biosynthesis, initiation	crohns	Sutterella	0.450892857	0.000242286	0.006509633
M00082	Fatty acid biosynthesis, initiation	crohns	Clostridiales_noname	-0.56176726	4.45E-05	0.001693738
M00082	Fatty acid biosynthesis, initiation	crohns	Blautia	0.435214211	6.91E-08	7.25E-06
M00082	Fatty acid biosynthesis, initiation	obesity	Prevotella	-0.532972905	1.15E-40	4.78E-39
M00082	Fatty acid biosynthesis, initiation	cirrhosis	Prevotella	-0.429361818	2.07E-11	1.95E-09
M00082	Fatty acid biosynthesis, initiation	crohns	Mitsuokella	-0.450816076	9.16E-07	7.04E-05
M00082	Fatty acid biosynthesis, initiation	obesity	Subdoligranulum	-0.439333119	2.70E-43	1.17E-41
M00082	Fatty acid biosynthesis, initiation	crohns	Fusobacterium	0.839160839	0.001191874	0.021601729
M00083	Fatty acid biosynthesis, elongation	cirrhosis	Bacteroides	0.462838893	0	0
M00083	Fatty acid biosynthesis, elongation	crohns	Anaerotruncus	-0.488197128	2.57E-09	3.86E-07
M00083	Fatty acid biosynthesis, elongation	crohns	Bacteroides	0.551647778	0	0
M00083	Fatty acid biosynthesis, elongation	crohns	Sutterella	0.436683948	0.000393883	0.009469276
M00083	Fatty acid biosynthesis, elongation	crohns	Methanobrevibacter	-0.421731301	0.000255515	0.006790456
M00083	Fatty acid biosynthesis, elongation	crohns	Clostridiales_noname	-0.460269214	0.001122406	0.020760856
M00083	Fatty acid biosynthesis, elongation	crohns	Mitsuokella	-0.404580555	1.27E-05	0.000623401
M00083	Fatty acid biosynthesis, elongation	crohns	Subdoligranulum	-0.636849932	0	0
M00087	beta-Oxidation	crohns	Prevotella	-0.513232601	1.92E-05	0.000864695
M00087	beta-Oxidation	crohns	Escherichia	0.492392067	6.18E-08	6.57E-06
M00087	beta-Oxidation	cirrhosis	Actinomyces	0.484369748	0.000428351	0.006760615
M00087	beta-Oxidation	cirrhosis	Klebsiella	0.489299052	1.70E-13	2.06E-11
M00087	beta-Oxidation	cirrhosis	Lactococcus	0.775824176	0.001741787	0.020652382
M00087	beta-Oxidation	cirrhosis	Escherichia	0.556118811	0	0
M00087	beta-Oxidation	cirrhosis	Eubacterium	-0.41587257	4.79E-11	4.29E-09
M00087	beta-Oxidation	cirrhosis	Veillonella	0.429558322	2.79E-11	2.58E-09
M00088	Ketone body biosynthesis, acetyl-CoA => acetoacetate/3-hydroxybutyrate/acetone	cirrhosis	Actinomyces	0.462761104	0.00081332	0.011332042
M00088	Ketone body biosynthesis, acetyl-CoA => acetoacetate/3-hydroxybutyrate/acetone	cirrhosis	Lactococcus	0.846153846	0.000178547	0.003300481
M00088	Ketone body biosynthesis, acetyl-CoA => acetoacetate/3-hydroxybutyrate/acetone	t2d	Pantoea	0.555384481	9.62E-07	9.82E-06
M00091	Phosphatidylcholine (PC) biosynthesis, PE => PC	crohns	Subdoligranulum	0.562945101	0	0
M00091	Phosphatidylcholine (PC) biosynthesis, PE => PC	cirrhosis	Adlercreutzia	0.437156291	4.30E-05	0.000984268
M00091	Phosphatidylcholine (PC) biosynthesis, PE => PC	crohns	Anaerotruncus	0.418558275	5.12E-07	4.23E-05
M00091	Phosphatidylcholine (PC) biosynthesis, PE => PC	crohns	Flavonifractor	-0.513217327	4.10E-06	0.000246208
M00091	Phosphatidylcholine (PC) biosynthesis, PE => PC	crohns	Fusobacterium	-0.839160839	0.001191874	0.021601729
M00091	Phosphatidylcholine (PC) biosynthesis, PE => PC	cirrhosis	Bacteroidales_noname	0.481645022	6.33E-07	2.54E-05
M00091	Phosphatidylcholine (PC) biosynthesis, PE => PC	cirrhosis	Bilophila	0.531372921	0	0
M00091	Phosphatidylcholine (PC) biosynthesis, PE => PC	obesity	Subdoligranulum	0.558089499	5.24E-74	3.08E-72
M00091	Phosphatidylcholine (PC) biosynthesis, PE => PC	cirrhosis	Clostridiaceae_noname	-0.40561086	0.003373319	0.03443605
M00091	Phosphatidylcholine (PC) biosynthesis, PE => PC	cirrhosis	Eubacterium	0.435101435	3.16E-12	3.36E-10
M00091	Phosphatidylcholine (PC) biosynthesis, PE => PC	cirrhosis	Alistipes	0.664825873	3.35E-30	4.89E-28
M00091	Phosphatidylcholine (PC) biosynthesis, PE => PC	cirrhosis	Oscillibacter	0.492389251	3.05E-13	3.62E-11
M00091	Phosphatidylcholine (PC) biosynthesis, PE => PC	cirrhosis	Subdoligranulum	0.637334419	2.84E-27	4.11E-25
M00091	Phosphatidylcholine (PC) biosynthesis, PE => PC	cirrhosis	Veillonella	-0.42847079	2.27E-11	2.12E-09
M00091	Phosphatidylcholine (PC) biosynthesis, PE => PC	obesity	Butyricicoccus	-0.556165428	1.78E-05	0.000107105
M00091	Phosphatidylcholine (PC) biosynthesis, PE => PC	obesity	Alistipes	0.424642311	6.33E-39	2.56E-37
M00091	Phosphatidylcholine (PC) biosynthesis, PE => PC	cirrhosis	Odoribacter	0.453456407	2.30E-09	1.55E-07
M00091	Phosphatidylcholine (PC) biosynthesis, PE => PC	cirrhosis	Campylobacter	-0.526132293	3.12E-05	0.000748422
M00091	Phosphatidylcholine (PC) biosynthesis, PE => PC	obesity	Anaerotruncus	0.407002911	3.62E-27	1.14E-25
M00092	Phosphatidylethanolamine (PE) biosynthesis, ethanolamine => PE	crohns	Coprococcus	0.52920341	1.79E-11	3.51E-09
M00092	Phosphatidylethanolamine (PE) biosynthesis, ethanolamine => PE	crohns	Clostridiales_noname	0.460752871	0.000982286	0.018748171
M00092	Phosphatidylethanolamine (PE) biosynthesis, ethanolamine => PE	crohns	Flavonifractor	-0.446142621	6.78E-05	0.002391437
M00093	Phosphatidylethanolamine (PE) biosynthesis, PA => PS => PE	crohns	Anaerotruncus	-0.50037212	8.36E-10	1.36E-07
M00093	Phosphatidylethanolamine (PE) biosynthesis, PA => PS => PE	cirrhosis	Eubacterium	-0.474149884	0	0
M00093	Phosphatidylethanolamine (PE) biosynthesis, PA => PS => PE	cirrhosis	Faecalibacterium	-0.484923283	0	0
M00093	Phosphatidylethanolamine (PE) biosynthesis, PA => PS => PE	obesity	Viruses_noname	0.510869565	0.013808845	0.041739068
M00093	Phosphatidylethanolamine (PE) biosynthesis, PA => PS => PE	crohns	Butyrivibrio	-0.450482625	9.35E-07	7.16E-05
M00093	Phosphatidylethanolamine (PE) biosynthesis, PA => PS => PE	obesity	Coprococcus	-0.436966314	2.25E-39	9.19E-38
M00093	Phosphatidylethanolamine (PE) biosynthesis, PA => PS => PE	obesity	Bacteroides	0.44412216	1.49E-44	6.59E-43
M00093	Phosphatidylethanolamine (PE) biosynthesis, PA => PS => PE	obesity	Bifidobacterium	-0.415572055	5.89E-35	2.19E-33
M00093	Phosphatidylethanolamine (PE) biosynthesis, PA => PS => PE	obesity	Collinsella	-0.457676921	7.60E-40	3.12E-38
M00093	Phosphatidylethanolamine (PE) biosynthesis, PA => PS => PE	cirrhosis	Lachnospiraceae_noname	-0.409940809	1.28E-10	1.09E-08
M00093	Phosphatidylethanolamine (PE) biosynthesis, PA => PS => PE	obesity	Methanobrevibacter	-0.451032229	1.54E-16	2.89E-15
M00093	Phosphatidylethanolamine (PE) biosynthesis, PA => PS => PE	obesity	Ruminococcus	-0.448897732	2.22E-43	9.62E-42
M00093	Phosphatidylethanolamine (PE) biosynthesis, PA => PS => PE	obesity	Subdoligranulum	-0.59602027	1.06E-86	6.50E-85
M00093	Phosphatidylethanolamine (PE) biosynthesis, PA => PS => PE	crohns	Subdoligranulum	-0.586279238	0	0
M00093	Phosphatidylethanolamine (PE) biosynthesis, PA => PS => PE	carcinoma	Peptostreptococcaceae_noname	-0.439124487	2.83E-05	0.001093679
M00093	Phosphatidylethanolamine (PE) biosynthesis, PA => PS => PE	carcinoma	Collinsella	-0.413967192	5.29E-05	0.001766396
M00093	Phosphatidylethanolamine (PE) biosynthesis, PA => PS => PE	carcinoma	Escherichia	0.439505477	2.24E-05	0.000906696
M00093	Phosphatidylethanolamine (PE) biosynthesis, PA => PS => PE	obesity	Dorea	-0.552670537	7.55E-72	4.37E-70
M00094	Ceramide biosynthesis	crohns	Fusobacterium	-0.811188811	0.00236893	0.035522333
M00094	Ceramide biosynthesis	cirrhosis	Eubacterium	0.429428847	6.44E-12	6.51E-10
M00094	Ceramide biosynthesis	cirrhosis	Roseburia	0.494756743	7.50E-16	9.93E-14
M00095	C5 isoprenoid biosynthesis, mevalonate pathway	cirrhosis	Streptococcus	0.465385801	0	0
M00095	C5 isoprenoid biosynthesis, mevalonate pathway	cirrhosis	Lactobacillus	0.524312254	1.91E-11	1.81E-09
M00095	C5 isoprenoid biosynthesis, mevalonate pathway	cirrhosis	Actinomyces	0.510108043	0.000189279	0.003463779
M00095	C5 isoprenoid biosynthesis, mevalonate pathway	t2d	Methanobrevibacter	0.411411909	3.07E-08	3.96E-07
M00095	C5 isoprenoid biosynthesis, mevalonate pathway	cirrhosis	Lactococcus	0.868131868	7.57E-06	0.00022071
M00095	C5 isoprenoid biosynthesis, mevalonate pathway	cirrhosis	Veillonella	0.449712805	1.55E-12	1.71E-10
M00095	C5 isoprenoid biosynthesis, mevalonate pathway	t2d	Pantoea	0.581453941	2.36E-07	2.66E-06
M00096	C5 isoprenoid biosynthesis, non-mevalonate pathway	t2d	Butyricicoccus	0.605384615	0.001664868	0.008337794
M00096	C5 isoprenoid biosynthesis, non-mevalonate pathway	crohns	Subdoligranulum	-0.661526405	0	0
M00096	C5 isoprenoid biosynthesis, non-mevalonate pathway	obesity	Coprococcus	-0.416359508	1.49E-35	5.63E-34
M00096	C5 isoprenoid biosynthesis, non-mevalonate pathway	obesity	Anaerotruncus	-0.421427585	0	0
M00096	C5 isoprenoid biosynthesis, non-mevalonate pathway	t2d	Subdoligranulum	-0.612001179	0	0
M00096	C5 isoprenoid biosynthesis, non-mevalonate pathway	obesity	Subdoligranulum	-0.66435339	2.13E-114	1.38E-112
M00096	C5 isoprenoid biosynthesis, non-mevalonate pathway	obesity	Dorea	-0.41958477	5.20E-39	2.11E-37
M00096	C5 isoprenoid biosynthesis, non-mevalonate pathway	obesity	Butyricicoccus	0.512712026	9.28E-05	0.000490293
M00096	C5 isoprenoid biosynthesis, non-mevalonate pathway	t2d	Propionibacterium	-0.517094017	0.006384372	0.025902963
M00096	C5 isoprenoid biosynthesis, non-mevalonate pathway	crohns	Clostridiales_noname	-0.461897525	0.001073225	0.02007637
M00096	C5 isoprenoid biosynthesis, non-mevalonate pathway	crohns	Anaerotruncus	-0.516855112	1.32E-10	2.39E-08
M00096	C5 isoprenoid biosynthesis, non-mevalonate pathway	obesity	Methanobrevibacter	-0.447731656	0	0
M00097	beta-Carotene biosynthesis, GGAP => beta-carotene	obesity	Butyricicoccus	-0.586963979	4.85E-06	3.19E-05
M00097	beta-Carotene biosynthesis, GGAP => beta-carotene	t2d	Coprococcus	0.402212304	3.62E-20	1.41E-18
M00097	beta-Carotene biosynthesis, GGAP => beta-carotene	obesity	Methanobrevibacter	0.435772743	0	0
M00097	beta-Carotene biosynthesis, GGAP => beta-carotene	t2d	Akkermansia	0.613358014	6.60E-33	3.23E-31
M00097	beta-Carotene biosynthesis, GGAP => beta-carotene	t2d	Butyricicoccus	-0.734615385	4.63E-05	0.000351803
M00097	beta-Carotene biosynthesis, GGAP => beta-carotene	obesity	Akkermansia	0.579538117	0	0
M00097	beta-Carotene biosynthesis, GGAP => beta-carotene	obesity	Anaerotruncus	0.404659531	7.57E-27	2.36E-25
M00097	beta-Carotene biosynthesis, GGAP => beta-carotene	t2d	Subdoligranulum	0.666377226	2.05E-73	1.13E-71
M00097	beta-Carotene biosynthesis, GGAP => beta-carotene	t2d	Succinatimonas	0.684210526	0.002318886	0.011078204
M00097	beta-Carotene biosynthesis, GGAP => beta-carotene	t2d	Methanobrevibacter	0.426918185	8.20E-09	1.14E-07
M00097	beta-Carotene biosynthesis, GGAP => beta-carotene	obesity	Subdoligranulum	0.667545234	7.15E-116	4.65E-114
M00097	beta-Carotene biosynthesis, GGAP => beta-carotene	obesity	Succinatimonas	0.703931624	9.22E-05	0.000487276
M00098	Acylglycerol degradation	crohns	Sutterella	-0.482478879	7.64E-05	0.002640107
M00099	Sphingosine biosynthesis	cirrhosis	Roseburia	0.494750184	7.51E-16	9.93E-14
M00099	Sphingosine biosynthesis	crohns	Fusobacterium	-0.811188811	0.00236893	0.035522333
M00099	Sphingosine biosynthesis	cirrhosis	Eubacterium	0.429779292	6.16E-12	6.24E-10
M00102	Ergocalciferol biosynthesis	ulcerative_colitis	Blautia	0.509784934	0	0
M00102	Ergocalciferol biosynthesis	ulcerative_colitis	Parvimonas	-0.688235294	0.004210469	0.041029717
M00102	Ergocalciferol biosynthesis	ulcerative_colitis	Clostridiales_noname	-0.453113553	0.000198952	0.003710877
M00102	Ergocalciferol biosynthesis	ulcerative_colitis	Anaerostipes	0.489968989	4.23E-12	7.27E-10
M00102	Ergocalciferol biosynthesis	ulcerative_colitis	Coriobacteriaceae_noname	0.53968254	0.003483286	0.035486747
M00102	Ergocalciferol biosynthesis	ulcerative_colitis	Dorea	0.456647649	6.24E-11	9.14E-09
M00104	Bile acid biosynthesis, cholesterol => cholate/chenodeoxycholate	t2d	Leuconostoc	-0.425794215	0.00910768	0.034827677
M00109	C21-Steroid hormone biosynthesis, progesterone => cortisol/cortisone	obesity	Staphylococcus	-0.4254967	0.009677423	0.030845243
M00109	C21-Steroid hormone biosynthesis, progesterone => cortisol/cortisone	obesity	Butyricicoccus	-0.504262463	0.000101172	0.000529843
M00109	C21-Steroid hormone biosynthesis, progesterone => cortisol/cortisone	obesity	Subdoligranulum	0.523488741	8.96E-64	4.91E-62
M00112	Tocopherol/tocotorienol biosynthesis	cirrhosis	Bilophila	0.41651308	1.87E-09	1.29E-07
M00112	Tocopherol/tocotorienol biosynthesis	cirrhosis	Veillonella	-0.410663829	1.75E-10	1.45E-08
M00113	Jasmonic acid biosynthesis	cirrhosis	Pantoea	0.550403226	0.001583561	0.019200827
M00113	Jasmonic acid biosynthesis	cirrhosis	Enterobacter	0.475168969	7.36E-06	0.000215621
M00113	Jasmonic acid biosynthesis	cirrhosis	Escherichia	0.753701489	8.22E-44	1.23E-41
M00113	Jasmonic acid biosynthesis	cirrhosis	Klebsiella	0.602845048	3.42E-19	4.71E-17
M00113	Jasmonic acid biosynthesis	cirrhosis	Lactococcus	0.775824176	0.001741787	0.020652382
M00113	Jasmonic acid biosynthesis	crohns	Klebsiella	0.85	2.02E-06	0.000137724
M00113	Jasmonic acid biosynthesis	crohns	Escherichia	0.693980344	0	0
M00113	Jasmonic acid biosynthesis	crohns	Oscillibacter	0.405829827	9.90E-07	7.48E-05
M00113	Jasmonic acid biosynthesis	crohns	Prevotella	-0.515934066	1.71E-05	0.000793632
M00114	Ascorbate biosynthesis, plants, glucose-6P => ascorbate	crohns	Dialister	0.405266955	0.002314584	0.035057164
M00114	Ascorbate biosynthesis, plants, glucose-6P => ascorbate	obesity	Viruses_noname	0.564229249	0.005784784	0.019848089
M00114	Ascorbate biosynthesis, plants, glucose-6P => ascorbate	t2d	Staphylococcus	-0.718681319	0.005172871	0.021755342
M00114	Ascorbate biosynthesis, plants, glucose-6P => ascorbate	t2d	Subdoligranulum	-0.550823299	0	0
M00114	Ascorbate biosynthesis, plants, glucose-6P => ascorbate	t2d	Bacteroides	0.571023682	0	0
M00114	Ascorbate biosynthesis, plants, glucose-6P => ascorbate	crohns	Anaerotruncus	-0.462983636	2.05E-08	2.45E-06
M00114	Ascorbate biosynthesis, plants, glucose-6P => ascorbate	crohns	Bacteroides	0.454364601	1.56E-08	1.93E-06
M00114	Ascorbate biosynthesis, plants, glucose-6P => ascorbate	t2d	Ruminococcus	-0.431363529	0	0
M00114	Ascorbate biosynthesis, plants, glucose-6P => ascorbate	obesity	Subdoligranulum	-0.57410497	3.64E-79	2.18E-77
M00114	Ascorbate biosynthesis, plants, glucose-6P => ascorbate	crohns	Subdoligranulum	-0.577441524	0	0
M00114	Ascorbate biosynthesis, plants, glucose-6P => ascorbate	t2d	Catenibacterium	-0.420009569	0.000752864	0.004176672
M00114	Ascorbate biosynthesis, plants, glucose-6P => ascorbate	obesity	Ruminococcus	-0.469248967	9.26E-48	4.32E-46
M00114	Ascorbate biosynthesis, plants, glucose-6P => ascorbate	obesity	Bacteroides	0.541489114	2.51E-69	1.43E-67
M00114	Ascorbate biosynthesis, plants, glucose-6P => ascorbate	obesity	Bifidobacterium	-0.454010186	3.47E-42	1.48E-40
M00114	Ascorbate biosynthesis, plants, glucose-6P => ascorbate	t2d	Bifidobacterium	-0.403704215	0	0
M00114	Ascorbate biosynthesis, plants, glucose-6P => ascorbate	t2d	Methanobrevibacter	-0.407629539	4.20E-08	5.32E-07
M00114	Ascorbate biosynthesis, plants, glucose-6P => ascorbate	t2d	Coprococcus	-0.456396118	0	0
M00114	Ascorbate biosynthesis, plants, glucose-6P => ascorbate	t2d	Dorea	-0.530708806	0	0
M00114	Ascorbate biosynthesis, plants, glucose-6P => ascorbate	t2d	Eubacterium	-0.40710236	0	0
M00114	Ascorbate biosynthesis, plants, glucose-6P => ascorbate	obesity	Butyricicoccus	0.407890223	0.002377106	0.009127938
M00114	Ascorbate biosynthesis, plants, glucose-6P => ascorbate	obesity	Collinsella	-0.473088706	8.16E-43	3.49E-41
M00114	Ascorbate biosynthesis, plants, glucose-6P => ascorbate	obesity	Methanobrevibacter	-0.453051279	0	0
M00114	Ascorbate biosynthesis, plants, glucose-6P => ascorbate	obesity	Coprococcus	-0.415359779	2.25E-35	8.47E-34
M00114	Ascorbate biosynthesis, plants, glucose-6P => ascorbate	obesity	Dorea	-0.570681505	1.59E-77	9.51E-76
M00115	NAD biosynthesis, aspartate => NAD	crohns	Butyrivibrio	-0.529668305	3.68E-09	5.28E-07
M00115	NAD biosynthesis, aspartate => NAD	crohns	Clostridiales_noname	-0.635584021	2.24E-06	0.000149935
M00115	NAD biosynthesis, aspartate => NAD	cirrhosis	Actinomyces	-0.426266507	0.002206778	0.024897278
M00115	NAD biosynthesis, aspartate => NAD	cirrhosis	Campylobacter	-0.462679426	0.000382761	0.006197666
M00115	NAD biosynthesis, aspartate => NAD	obesity	Anaerotruncus	-0.449369514	1.99E-33	7.18E-32
M00115	NAD biosynthesis, aspartate => NAD	obesity	Butyricicoccus	0.476958262	0.000313147	0.001480844
M00115	NAD biosynthesis, aspartate => NAD	obesity	Butyrivibrio	-0.446194286	0	0
M00115	NAD biosynthesis, aspartate => NAD	crohns	Anaerotruncus	-0.535050809	0	0
M00115	NAD biosynthesis, aspartate => NAD	obesity	Subdoligranulum	-0.620337881	8.94E-96	5.67E-94
M00115	NAD biosynthesis, aspartate => NAD	obesity	Tunalikevirus	1	0.016666667	0.048963626
M00115	NAD biosynthesis, aspartate => NAD	crohns	Subdoligranulum	-0.661007958	0	0
M00116	Menaquinone biosynthesis, chorismate => menaquinone	carcinoma	Adlercreutzia	-0.445686826	4.14E-05	0.001462657
M00116	Menaquinone biosynthesis, chorismate => menaquinone	carcinoma	Alistipes	0.464451107	3.17E-06	0.000196697
M00116	Menaquinone biosynthesis, chorismate => menaquinone	carcinoma	Escherichia	0.449631926	1.38E-05	0.000628652
M00116	Menaquinone biosynthesis, chorismate => menaquinone	carcinoma	Bacteroides	0.460143195	2.46E-06	0.000161637
M00116	Menaquinone biosynthesis, chorismate => menaquinone	obesity	Bacteroides	0.496823858	5.76E-57	2.98E-55
M00116	Menaquinone biosynthesis, chorismate => menaquinone	obesity	Bifidobacterium	-0.459890282	0	0
M00116	Menaquinone biosynthesis, chorismate => menaquinone	obesity	Butyricicoccus	0.42633886	0.001437109	0.005821545
M00116	Menaquinone biosynthesis, chorismate => menaquinone	carcinoma	Bifidobacterium	-0.486002461	5.59E-07	4.85E-05
M00116	Menaquinone biosynthesis, chorismate => menaquinone	carcinoma	Blautia	-0.456635745	2.65E-06	0.000170444
M00116	Menaquinone biosynthesis, chorismate => menaquinone	carcinoma	Catenibacterium	-0.607692308	0.001583514	0.023422492
M00116	Menaquinone biosynthesis, chorismate => menaquinone	carcinoma	Collinsella	-0.471587832	3.16E-06	0.000195986
M00116	Menaquinone biosynthesis, chorismate => menaquinone	carcinoma	Dorea	-0.497414966	2.42E-07	2.46E-05
M00116	Menaquinone biosynthesis, chorismate => menaquinone	cirrhosis	Eubacterium	-0.540950013	0	0
M00116	Menaquinone biosynthesis, chorismate => menaquinone	cirrhosis	Faecalibacterium	-0.475782331	0	0
M00116	Menaquinone biosynthesis, chorismate => menaquinone	obesity	Collinsella	-0.483688313	6.03E-45	2.70E-43
M00116	Menaquinone biosynthesis, chorismate => menaquinone	obesity	Coprococcus	-0.462241671	1.96E-44	8.63E-43
M00116	Menaquinone biosynthesis, chorismate => menaquinone	obesity	Dorea	-0.591631598	1.39E-84	8.48E-83
M00116	Menaquinone biosynthesis, chorismate => menaquinone	cirrhosis	Ruminococcus	-0.486022151	0	0
M00116	Menaquinone biosynthesis, chorismate => menaquinone	cirrhosis	Subdoligranulum	-0.431886312	1.34E-11	1.30E-09
M00116	Menaquinone biosynthesis, chorismate => menaquinone	crohns	Subdoligranulum	-0.594867776	0	0
M00116	Menaquinone biosynthesis, chorismate => menaquinone	obesity	Subdoligranulum	-0.566318104	1.27E-76	7.57E-75
M00116	Menaquinone biosynthesis, chorismate => menaquinone	obesity	Viruses_noname	0.721343874	0.000155594	0.000785192
M00116	Menaquinone biosynthesis, chorismate => menaquinone	cirrhosis	Lachnospiraceae_noname	-0.464478475	0	0
M00116	Menaquinone biosynthesis, chorismate => menaquinone	obesity	Ruminococcus	-0.506477046	1.41E-56	7.27E-55
M00116	Menaquinone biosynthesis, chorismate => menaquinone	crohns	Anaerotruncus	-0.493220743	1.64E-09	2.55E-07
M00116	Menaquinone biosynthesis, chorismate => menaquinone	carcinoma	Parabacteroides	0.509527667	5.90E-07	5.07E-05
M00116	Menaquinone biosynthesis, chorismate => menaquinone	obesity	Methanobrevibacter	-0.419542011	1.25E-14	2.05E-13
M00116	Menaquinone biosynthesis, chorismate => menaquinone	carcinoma	Ruminococcus	-0.514322693	9.57E-08	1.22E-05
M00117	Ubiquinone biosynthesis, prokaryotes, chorismate => ubiquinone	crohns	Prevotella	-0.468818681	0.000112186	0.003539214
M00117	Ubiquinone biosynthesis, prokaryotes, chorismate => ubiquinone	t2d	Acidaminococcaceae_unclassified	0.455606398	1.87E-05	0.000153121
M00117	Ubiquinone biosynthesis, prokaryotes, chorismate => ubiquinone	cirrhosis	Pantoea	0.583064516	0.000722133	0.010311973
M00117	Ubiquinone biosynthesis, prokaryotes, chorismate => ubiquinone	t2d	Pyramidobacter	0.433417223	0.007004375	0.028029083
M00117	Ubiquinone biosynthesis, prokaryotes, chorismate => ubiquinone	t2d	Staphylococcus	-0.687912088	0.008382584	0.032516556
M00117	Ubiquinone biosynthesis, prokaryotes, chorismate => ubiquinone	crohns	Clostridiales_noname	-0.425097699	0.002815325	0.040124326
M00117	Ubiquinone biosynthesis, prokaryotes, chorismate => ubiquinone	t2d	Pantoea	0.570851194	4.24E-07	4.61E-06
M00117	Ubiquinone biosynthesis, prokaryotes, chorismate => ubiquinone	crohns	Butyrivibrio	-0.466426816	3.47E-07	3.01E-05
M00117	Ubiquinone biosynthesis, prokaryotes, chorismate => ubiquinone	t2d	Escherichia	0.514266095	8.95E-36	4.49E-34
M00117	Ubiquinone biosynthesis, prokaryotes, chorismate => ubiquinone	t2d	Faecalibacterium	-0.418446594	1.63E-24	6.97E-23
M00117	Ubiquinone biosynthesis, prokaryotes, chorismate => ubiquinone	t2d	Methanosphaera	0.483193277	0.003633387	0.016223341
M00118	Glutathione biosynthesis, glutamate => glutathione	t2d	Enterococcus	0.40718111	0.000221423	0.001421873
M00118	Glutathione biosynthesis, glutamate => glutathione	cirrhosis	Lactococcus	0.740659341	0.003526627	0.035647041
M00118	Glutathione biosynthesis, glutamate => glutathione	cirrhosis	Lactobacillus	0.407003372	9.17E-07	3.51E-05
M00118	Glutathione biosynthesis, glutamate => glutathione	crohns	Adlercreutzia	0.649343102	0	0
M00118	Glutathione biosynthesis, glutamate => glutathione	cirrhosis	Streptococcus	0.482346095	0	0
M00118	Glutathione biosynthesis, glutamate => glutathione	crohns	Phascolarctobacterium	-0.578119658	0.002365439	0.035522333
M00118	Glutathione biosynthesis, glutamate => glutathione	cirrhosis	Actinomyces	0.471788715	0.000625154	0.00918227
M00118	Glutathione biosynthesis, glutamate => glutathione	t2d	Pantoea	0.466328405	5.77E-05	0.000428569
M00118	Glutathione biosynthesis, glutamate => glutathione	obesity	Pantoea	0.59454116	1.12E-07	9.17E-07
M00118	Glutathione biosynthesis, glutamate => glutathione	cirrhosis	Veillonella	0.455761856	4.16E-13	4.90E-11
M00118	Glutathione biosynthesis, glutamate => glutathione	crohns	Gordonibacter	0.417321924	0.00377906	0.049995805
M00119	Pantothenate biosynthesis, valine/L-aspartate => pantothenate	crohns	Bacteroides	0.44840045	2.51E-08	2.90E-06
M00119	Pantothenate biosynthesis, valine/L-aspartate => pantothenate	crohns	Anaerotruncus	-0.599365488	0	0
M00119	Pantothenate biosynthesis, valine/L-aspartate => pantothenate	obesity	Methanobrevibacter	-0.437631779	0	0
M00119	Pantothenate biosynthesis, valine/L-aspartate => pantothenate	crohns	Clostridiales_noname	-0.504233608	0.000310542	0.007917201
M00119	Pantothenate biosynthesis, valine/L-aspartate => pantothenate	obesity	Subdoligranulum	-0.634210535	0	0
M00119	Pantothenate biosynthesis, valine/L-aspartate => pantothenate	obesity	Coprococcus	-0.413150805	0	0
M00119	Pantothenate biosynthesis, valine/L-aspartate => pantothenate	crohns	Subdoligranulum	-0.695478659	0	0
M00119	Pantothenate biosynthesis, valine/L-aspartate => pantothenate	obesity	Butyricicoccus	0.470249666	0.000388145	0.001801676
M00119	Pantothenate biosynthesis, valine/L-aspartate => pantothenate	obesity	Anaerotruncus	-0.420799599	0	0
M00119	Pantothenate biosynthesis, valine/L-aspartate => pantothenate	obesity	Bacteroides	0.479617642	0	0
M00120	Coenzyme A biosynthesis, pantothenate => CoA	crohns	Anaerotruncus	-0.510595869	2.87E-10	5.01E-08
M00120	Coenzyme A biosynthesis, pantothenate => CoA	crohns	Bacteroides	0.4382204	5.51E-08	5.91E-06
M00120	Coenzyme A biosynthesis, pantothenate => CoA	crohns	Clostridiales_noname	-0.589882762	1.52E-05	0.000723011
M00120	Coenzyme A biosynthesis, pantothenate => CoA	crohns	Butyrivibrio	-0.457134082	6.21E-07	5.02E-05
M00120	Coenzyme A biosynthesis, pantothenate => CoA	crohns	C2likevirus	-0.409379509	0.002071301	0.032328302
M00120	Coenzyme A biosynthesis, pantothenate => CoA	obesity	Subdoligranulum	-0.581641206	1.08E-81	6.55E-80
M00120	Coenzyme A biosynthesis, pantothenate => CoA	crohns	Mitsuokella	-0.445937171	1.23E-06	9.05E-05
M00120	Coenzyme A biosynthesis, pantothenate => CoA	obesity	Flavonifractor	0.40990577	0	0
M00120	Coenzyme A biosynthesis, pantothenate => CoA	obesity	Coprococcus	-0.401831559	5.15E-33	1.84E-31
M00120	Coenzyme A biosynthesis, pantothenate => CoA	crohns	Subdoligranulum	-0.624053533	0	0
M00120	Coenzyme A biosynthesis, pantothenate => CoA	obesity	Butyricicoccus	0.452868306	0.000664509	0.002923162
M00120	Coenzyme A biosynthesis, pantothenate => CoA	obesity	Anaerotruncus	-0.404458556	0	0
M00120	Coenzyme A biosynthesis, pantothenate => CoA	obesity	Bacteroides	0.41141534	7.08E-38	2.81E-36
M00121	Heme biosynthesis, glutamate => protoheme/siroheme	cirrhosis	Streptococcus	0.407035721	1.95E-10	1.60E-08
M00121	Heme biosynthesis, glutamate => protoheme/siroheme	cirrhosis	Veillonella	0.427034818	3.81E-11	3.44E-09
M00121	Heme biosynthesis, glutamate => protoheme/siroheme	t2d	Pyramidobacter	0.424882372	0.008311818	0.032294646
M00121	Heme biosynthesis, glutamate => protoheme/siroheme	crohns	Clostridiales_noname	-0.521710812	0.00017792	0.005083188
M00121	Heme biosynthesis, glutamate => protoheme/siroheme	crohns	Prevotella	-0.495238095	4.03E-05	0.001564394
M00121	Heme biosynthesis, glutamate => protoheme/siroheme	cirrhosis	Actinomyces	0.503865546	0.000232021	0.004095611
M00121	Heme biosynthesis, glutamate => protoheme/siroheme	t2d	Lactococcus	0.444983591	4.27E-05	0.000325827
M00121	Heme biosynthesis, glutamate => protoheme/siroheme	t2d	Methanosphaera	0.488795518	0.003219381	0.014667321
M00121	Heme biosynthesis, glutamate => protoheme/siroheme	crohns	Blautia	0.483204726	1.31E-09	2.07E-07
M00121	Heme biosynthesis, glutamate => protoheme/siroheme	crohns	Butyrivibrio	-0.472148122	2.40E-07	2.16E-05
M00121	Heme biosynthesis, glutamate => protoheme/siroheme	t2d	Pantoea	0.509684192	8.93E-06	7.75E-05
M00121	Heme biosynthesis, glutamate => protoheme/siroheme	crohns	Adlercreutzia	0.561392695	2.28E-08	2.68E-06
M00122	Cobalamin biosynthesis, cobinamide => cobalamin	crohns	Subdoligranulum	-0.494702998	4.26E-10	7.19E-08
M00122	Cobalamin biosynthesis, cobinamide => cobalamin	crohns	Mitsuokella	-0.40965251	9.67E-06	0.000501193
M00122	Cobalamin biosynthesis, cobinamide => cobalamin	crohns	Butyrivibrio	-0.490777466	6.91E-08	7.25E-06
M00122	Cobalamin biosynthesis, cobinamide => cobalamin	crohns	Clostridiales_noname	-0.631458967	2.68E-06	0.000173415
M00122	Cobalamin biosynthesis, cobinamide => cobalamin	crohns	Fusobacterium	0.818181818	0.002027199	0.031781043
M00122	Cobalamin biosynthesis, cobinamide => cobalamin	crohns	Bacteroides	0.520283739	4.84E-12	9.66E-10
M00122	Cobalamin biosynthesis, cobinamide => cobalamin	crohns	Blautia	0.449324813	2.33E-08	2.73E-06
M00122	Cobalamin biosynthesis, cobinamide => cobalamin	crohns	Prevotella	-0.559935897	2.33E-06	0.00015481
M00123	Biotin biosynthesis, pimeloyl-ACP/CoA => biotin	crohns	Bacteroides	0.712740133	0	0
M00123	Biotin biosynthesis, pimeloyl-ACP/CoA => biotin	crohns	Butyrivibrio	-0.434178659	2.46E-06	0.000161104
M00123	Biotin biosynthesis, pimeloyl-ACP/CoA => biotin	crohns	Clostridiales_noname	-0.474164134	0.000760681	0.015609127
M00123	Biotin biosynthesis, pimeloyl-ACP/CoA => biotin	crohns	Anaerotruncus	-0.479757645	5.30E-09	7.18E-07
M00123	Biotin biosynthesis, pimeloyl-ACP/CoA => biotin	crohns	Subdoligranulum	-0.617470461	0	0
M00123	Biotin biosynthesis, pimeloyl-ACP/CoA => biotin	crohns	Sutterella	0.507776498	2.81E-05	0.001174445
M00123	Biotin biosynthesis, pimeloyl-ACP/CoA => biotin	crohns	Fusobacterium	0.811188811	0.00236893	0.035522333
M00124	Pyridoxal biosynthesis, erythrose-4P => pyridoxal-5P	crohns	Bacteroides	0.645940841	0	0
M00124	Pyridoxal biosynthesis, erythrose-4P => pyridoxal-5P	crohns	Anaerotruncus	-0.409665569	9.26E-07	7.11E-05
M00124	Pyridoxal biosynthesis, erythrose-4P => pyridoxal-5P	crohns	Subdoligranulum	-0.550084398	0	0
M00124	Pyridoxal biosynthesis, erythrose-4P => pyridoxal-5P	crohns	Sutterella	0.426939324	0.000543523	0.012135951
M00125	Riboflavin biosynthesis, GTP => riboflavin/FMN/FAD	t2d	Staphylococcus	-0.652747253	0.013711382	0.048738899
M00125	Riboflavin biosynthesis, GTP => riboflavin/FMN/FAD	t2d	Subdoligranulum	-0.676554142	1.90E-76	1.05E-74
M00125	Riboflavin biosynthesis, GTP => riboflavin/FMN/FAD	t2d	Ruminococcus	-0.400364058	3.93E-21	1.57E-19
M00125	Riboflavin biosynthesis, GTP => riboflavin/FMN/FAD	crohns	Dialister	0.442929293	0.000796206	0.016188637
M00125	Riboflavin biosynthesis, GTP => riboflavin/FMN/FAD	crohns	Clostridiales_noname	-0.486647851	0.000529269	0.01189801
M00125	Riboflavin biosynthesis, GTP => riboflavin/FMN/FAD	t2d	Methanobrevibacter	-0.487932897	1.05E-11	2.06E-10
M00125	Riboflavin biosynthesis, GTP => riboflavin/FMN/FAD	crohns	Anaerotruncus	-0.588201899	0	0
M00125	Riboflavin biosynthesis, GTP => riboflavin/FMN/FAD	crohns	Bacteroides	0.417205209	2.58E-07	2.30E-05
M00125	Riboflavin biosynthesis, GTP => riboflavin/FMN/FAD	obesity	Butyricicoccus	0.502649133	0.000132367	0.000676766
M00125	Riboflavin biosynthesis, GTP => riboflavin/FMN/FAD	t2d	Dorea	-0.496103556	1.24E-35	6.19E-34
M00125	Riboflavin biosynthesis, GTP => riboflavin/FMN/FAD	obesity	Methanobrevibacter	-0.511181555	0	0
M00125	Riboflavin biosynthesis, GTP => riboflavin/FMN/FAD	obesity	Anaerotruncus	-0.43539761	0	0
M00125	Riboflavin biosynthesis, GTP => riboflavin/FMN/FAD	obesity	Coprococcus	-0.462709489	0	0
M00125	Riboflavin biosynthesis, GTP => riboflavin/FMN/FAD	obesity	Ruminococcus	-0.414745361	0	0
M00125	Riboflavin biosynthesis, GTP => riboflavin/FMN/FAD	obesity	Subdoligranulum	-0.715227748	0	0
M00125	Riboflavin biosynthesis, GTP => riboflavin/FMN/FAD	obesity	Dorea	-0.513219936	0	0
M00125	Riboflavin biosynthesis, GTP => riboflavin/FMN/FAD	obesity	Bacteroides	0.478085263	0	0
M00125	Riboflavin biosynthesis, GTP => riboflavin/FMN/FAD	t2d	Butyricicoccus	0.593846154	0.002127399	0.010295025
M00125	Riboflavin biosynthesis, GTP => riboflavin/FMN/FAD	t2d	Coprococcus	-0.504491909	1.74E-32	8.49E-31
M00125	Riboflavin biosynthesis, GTP => riboflavin/FMN/FAD	t2d	Bacteroides	0.48848239	2.13E-35	1.06E-33
M00125	Riboflavin biosynthesis, GTP => riboflavin/FMN/FAD	crohns	Subdoligranulum	-0.733759344	0	0
M00126	Tetrahydrofolate biosynthesis, GTP => THF	obesity	Bacteroides	0.510348674	1.62E-60	8.63E-59
M00126	Tetrahydrofolate biosynthesis, GTP => THF	obesity	Butyricicoccus	0.470402135	0.000386273	0.001794461
M00126	Tetrahydrofolate biosynthesis, GTP => THF	obesity	Coprococcus	-0.505469577	3.89E-54	1.95E-52
M00126	Tetrahydrofolate biosynthesis, GTP => THF	cirrhosis	Coprococcus	-0.43588202	9.66E-09	5.80E-07
M00126	Tetrahydrofolate biosynthesis, GTP => THF	obesity	Collinsella	-0.422218756	1.45E-33	5.26E-32
M00126	Tetrahydrofolate biosynthesis, GTP => THF	cirrhosis	Eubacterium	-0.503604167	0	0
M00126	Tetrahydrofolate biosynthesis, GTP => THF	cirrhosis	Faecalibacterium	-0.442504021	1.19E-12	1.33E-10
M00126	Tetrahydrofolate biosynthesis, GTP => THF	cirrhosis	Dorea	-0.410426665	4.12E-10	3.20E-08
M00126	Tetrahydrofolate biosynthesis, GTP => THF	obesity	Methanobrevibacter	-0.50114703	0	0
M00126	Tetrahydrofolate biosynthesis, GTP => THF	crohns	Subdoligranulum	-0.74750422	0	0
M00126	Tetrahydrofolate biosynthesis, GTP => THF	obesity	Ruminococcus	-0.41566186	7.74E-37	2.99E-35
M00126	Tetrahydrofolate biosynthesis, GTP => THF	obesity	Subdoligranulum	-0.682722675	3.81E-123	2.50E-121
M00126	Tetrahydrofolate biosynthesis, GTP => THF	obesity	Dorea	-0.550127729	4.49E-71	2.58E-69
M00126	Tetrahydrofolate biosynthesis, GTP => THF	crohns	Anaerotruncus	-0.533595725	0	0
M00126	Tetrahydrofolate biosynthesis, GTP => THF	crohns	Bacteroides	0.405297002	5.93E-07	4.83E-05
M00127	Thiamine biosynthesis, AIR => thiamine-P/thiamine-2P	t2d	Subdoligranulum	-0.624199353	4.99E-62	2.72E-60
M00127	Thiamine biosynthesis, AIR => thiamine-P/thiamine-2P	crohns	Subdoligranulum	-0.731448437	0	0
M00127	Thiamine biosynthesis, AIR => thiamine-P/thiamine-2P	t2d	Butyricicoccus	0.519230769	0.008624553	0.033268097
M00127	Thiamine biosynthesis, AIR => thiamine-P/thiamine-2P	obesity	Anaerotruncus	-0.490882352	1.77E-40	7.34E-39
M00127	Thiamine biosynthesis, AIR => thiamine-P/thiamine-2P	obesity	Butyricicoccus	0.50920526	0.00010517	0.00054925
M00127	Thiamine biosynthesis, AIR => thiamine-P/thiamine-2P	obesity	Methanobrevibacter	-0.415844852	3.46E-14	5.47E-13
M00127	Thiamine biosynthesis, AIR => thiamine-P/thiamine-2P	crohns	Anaerotruncus	-0.576818854	0	0
M00127	Thiamine biosynthesis, AIR => thiamine-P/thiamine-2P	t2d	Coprococcus	-0.408255387	0	0
M00127	Thiamine biosynthesis, AIR => thiamine-P/thiamine-2P	crohns	Butyrivibrio	-0.403009828	1.38E-05	0.000665338
M00127	Thiamine biosynthesis, AIR => thiamine-P/thiamine-2P	crohns	Clostridiales_noname	-0.559921841	4.76E-05	0.00179296
M00127	Thiamine biosynthesis, AIR => thiamine-P/thiamine-2P	obesity	Subdoligranulum	-0.67813661	6.69E-121	4.38E-119
M00128	Ubiquinone biosynthesis, eukaryotes, 4-hydroxybenzoate => ubiquinone	cirrhosis	Lactococcus	0.745054945	0.003251396	0.033433536
M00128	Ubiquinone biosynthesis, eukaryotes, 4-hydroxybenzoate => ubiquinone	cirrhosis	Klebsiella	0.673405904	3.91E-25	5.56E-23
M00128	Ubiquinone biosynthesis, eukaryotes, 4-hydroxybenzoate => ubiquinone	cirrhosis	Enterobacter	0.484740355	4.58E-06	0.000142112
M00128	Ubiquinone biosynthesis, eukaryotes, 4-hydroxybenzoate => ubiquinone	cirrhosis	Escherichia	0.78625013	5.45E-50	8.25E-48
M00128	Ubiquinone biosynthesis, eukaryotes, 4-hydroxybenzoate => ubiquinone	cirrhosis	Pantoea	0.549596774	0.001613048	0.019476982
M00129	Ascorbate biosynthesis, animals, glucose-1P => ascorbate	t2d	Bacteroides	0.728414926	5.15E-95	2.90E-93
M00129	Ascorbate biosynthesis, animals, glucose-1P => ascorbate	t2d	Staphylococcus	-0.687912088	0.008382584	0.032516556
M00129	Ascorbate biosynthesis, animals, glucose-1P => ascorbate	t2d	Subdoligranulum	-0.426132904	3.36E-26	1.49E-24
M00129	Ascorbate biosynthesis, animals, glucose-1P => ascorbate	t2d	Prevotella	-0.44281243	3.42E-18	1.23E-16
M00129	Ascorbate biosynthesis, animals, glucose-1P => ascorbate	crohns	Bacteroides	0.675315489	0	0
M00129	Ascorbate biosynthesis, animals, glucose-1P => ascorbate	t2d	Coprococcus	-0.425069043	0	0
M00129	Ascorbate biosynthesis, animals, glucose-1P => ascorbate	t2d	Dorea	-0.458780183	4.39E-30	2.06E-28
M00129	Ascorbate biosynthesis, animals, glucose-1P => ascorbate	crohns	Sutterella	0.433851767	0.00043293	0.010202323
M00129	Ascorbate biosynthesis, animals, glucose-1P => ascorbate	crohns	Subdoligranulum	-0.461679125	8.59E-09	1.12E-06
M00131	Inositol phosphate metabolism, Ins(1,3,4,5)P4 => Ins(1,3,4)P3 => myo-inositol	cirrhosis	Prevotella	-0.538384209	0	0
M00131	Inositol phosphate metabolism, Ins(1,3,4,5)P4 => Ins(1,3,4)P3 => myo-inositol	t2d	Bacteroides	0.621313967	0	0
M00131	Inositol phosphate metabolism, Ins(1,3,4,5)P4 => Ins(1,3,4)P3 => myo-inositol	cirrhosis	Clostridium	0.435910036	1.56E-11	1.50E-09
M00131	Inositol phosphate metabolism, Ins(1,3,4,5)P4 => Ins(1,3,4)P3 => myo-inositol	crohns	Fusobacterium	0.881118881	0.000192153	0.005396952
M00131	Inositol phosphate metabolism, Ins(1,3,4,5)P4 => Ins(1,3,4)P3 => myo-inositol	cirrhosis	Eubacterium	-0.478671659	0	0
M00131	Inositol phosphate metabolism, Ins(1,3,4,5)P4 => Ins(1,3,4)P3 => myo-inositol	crohns	Butyrivibrio	-0.45455423	7.29E-07	5.78E-05
M00131	Inositol phosphate metabolism, Ins(1,3,4,5)P4 => Ins(1,3,4)P3 => myo-inositol	crohns	Flavonifractor	0.455075898	5.60E-05	0.002045168
M00131	Inositol phosphate metabolism, Ins(1,3,4,5)P4 => Ins(1,3,4)P3 => myo-inositol	crohns	Catenibacterium	0.561050061	0.002735061	0.039371211
M00131	Inositol phosphate metabolism, Ins(1,3,4,5)P4 => Ins(1,3,4)P3 => myo-inositol	crohns	Clostridiales_noname	-0.47752931	0.00069069	0.014557786
M00131	Inositol phosphate metabolism, Ins(1,3,4,5)P4 => Ins(1,3,4)P3 => myo-inositol	crohns	Bacteroides	0.639671248	0	0
M00131	Inositol phosphate metabolism, Ins(1,3,4,5)P4 => Ins(1,3,4)P3 => myo-inositol	t2d	Prevotella	-0.676896128	0	0
M00131	Inositol phosphate metabolism, Ins(1,3,4,5)P4 => Ins(1,3,4)P3 => myo-inositol	t2d	Propionibacterium	-0.5995116	0.001186	0.006210733
M00131	Inositol phosphate metabolism, Ins(1,3,4,5)P4 => Ins(1,3,4)P3 => myo-inositol	cirrhosis	Bacteroides	0.595539103	0	0
M00131	Inositol phosphate metabolism, Ins(1,3,4,5)P4 => Ins(1,3,4)P3 => myo-inositol	crohns	Sutterella	0.403657834	0.001132176	0.020862153
M00131	Inositol phosphate metabolism, Ins(1,3,4,5)P4 => Ins(1,3,4)P3 => myo-inositol	crohns	Subdoligranulum	-0.527734909	0	0
M00131	Inositol phosphate metabolism, Ins(1,3,4,5)P4 => Ins(1,3,4)P3 => myo-inositol	crohns	Prevotella	-0.603250916	2.56E-07	2.29E-05
M00133	Polyamine biosynthesis, arginine => agmatine => putrescine => spermidine	crohns	Sutterella	0.431259601	0.000471734	0.010862491
M00133	Polyamine biosynthesis, arginine => agmatine => putrescine => spermidine	crohns	Subdoligranulum	-0.417305683	2.56E-07	2.29E-05
M00133	Polyamine biosynthesis, arginine => agmatine => putrescine => spermidine	crohns	Methanobrevibacter	-0.49954981	1.05E-05	0.000536317
M00133	Polyamine biosynthesis, arginine => agmatine => putrescine => spermidine	crohns	Clostridiales_noname	-0.432479375	0.002338484	0.035262514
M00133	Polyamine biosynthesis, arginine => agmatine => putrescine => spermidine	crohns	Anaerotruncus	-0.418811125	5.04E-07	4.17E-05
M00134	Polyamine biosynthesis, arginine => ornithine => putrescine	cirrhosis	Aggregatibacter	0.408929516	0.001060904	0.01404019
M00134	Polyamine biosynthesis, arginine => ornithine => putrescine	t2d	Escherichia	0.482431825	0	0
M00134	Polyamine biosynthesis, arginine => ornithine => putrescine	crohns	Prevotella	-0.458791209	0.000162213	0.004735554
M00134	Polyamine biosynthesis, arginine => ornithine => putrescine	t2d	Pyramidobacter	0.452456505	0.004712049	0.020122034
M00134	Polyamine biosynthesis, arginine => ornithine => putrescine	cirrhosis	Eubacterium	-0.438184547	2.43E-12	2.60E-10
M00134	Polyamine biosynthesis, arginine => ornithine => putrescine	crohns	Dialister	0.467460317	0.000372773	0.009088294
M00134	Polyamine biosynthesis, arginine => ornithine => putrescine	cirrhosis	Megasphaera	0.417023956	1.06E-05	0.000293504
M00135	GABA biosynthesis, eukaryotes, putrescine => GABA	t2d	Faecalibacterium	-0.48986579	3.07E-34	1.52E-32
M00135	GABA biosynthesis, eukaryotes, putrescine => GABA	t2d	Acidaminococcaceae_unclassified	0.402690903	0.000181572	0.00118996
M00135	GABA biosynthesis, eukaryotes, putrescine => GABA	cirrhosis	Acidaminococcus	0.546923077	0.005308371	0.048580805
M00136	GABA biosynthesis, prokaryotes, putrescine => GABA	cirrhosis	Haemophilus	0.513145006	0	0
M00136	GABA biosynthesis, prokaryotes, putrescine => GABA	cirrhosis	Klebsiella	0.694151054	0	0
M00136	GABA biosynthesis, prokaryotes, putrescine => GABA	cirrhosis	Lactococcus	0.723076923	0.004805019	0.045232821
M00136	GABA biosynthesis, prokaryotes, putrescine => GABA	crohns	Haemophilus	0.471677157	3.15E-05	0.001287303
M00136	GABA biosynthesis, prokaryotes, putrescine => GABA	crohns	Klebsiella	0.935294118	0	0
M00136	GABA biosynthesis, prokaryotes, putrescine => GABA	crohns	Escherichia	0.475561601	1.92E-07	1.79E-05
M00136	GABA biosynthesis, prokaryotes, putrescine => GABA	cirrhosis	Enterobacter	0.461987322	1.39E-05	0.000372033
M00136	GABA biosynthesis, prokaryotes, putrescine => GABA	cirrhosis	Escherichia	0.669381824	0	0
M00136	GABA biosynthesis, prokaryotes, putrescine => GABA	cirrhosis	Alistipes	-0.434051434	1.13E-11	1.10E-09
M00136	GABA biosynthesis, prokaryotes, putrescine => GABA	cirrhosis	Veillonella	0.469297012	0	0
M00141	C1-unit interconversion, eukaryotes	t2d	Megamonas	0.428888083	6.63E-08	8.12E-07
M00143	NADH dehydrogenase (ubiquinone) Fe-S protein/flavoprotein complex, mitochondria	crohns	Clostridiales_noname	0.423651317	0.00269556	0.038962693
M00143	NADH dehydrogenase (ubiquinone) Fe-S protein/flavoprotein complex, mitochondria	crohns	Fusobacterium	-0.802968683	0.001662331	0.027633394
M00144	NADH:quinone oxidoreductase, prokaryotes	carcinoma	Alistipes	0.475490373	1.74E-06	0.000121208
M00144	NADH:quinone oxidoreductase, prokaryotes	carcinoma	Bacteroides	0.48245765	6.89E-07	5.76E-05
M00144	NADH:quinone oxidoreductase, prokaryotes	carcinoma	Bifidobacterium	-0.565250655	2.00E-09	4.56E-07
M00144	NADH:quinone oxidoreductase, prokaryotes	carcinoma	Ruminococcus	-0.547998393	8.92E-09	1.72E-06
M00144	NADH:quinone oxidoreductase, prokaryotes	carcinoma	Parabacteroides	0.504226692	7.98E-07	6.52E-05
M00144	NADH:quinone oxidoreductase, prokaryotes	crohns	Bacteroides	0.441126115	4.41E-08	4.86E-06
M00144	NADH:quinone oxidoreductase, prokaryotes	carcinoma	Peptostreptococcaceae_noname	-0.490315581	2.27E-06	0.000150829
M00144	NADH:quinone oxidoreductase, prokaryotes	crohns	Subdoligranulum	-0.452716823	1.78E-08	2.17E-06
M00144	NADH:quinone oxidoreductase, prokaryotes	obesity	Ruminococcus	-0.490534564	0	0
M00144	NADH:quinone oxidoreductase, prokaryotes	obesity	Subdoligranulum	-0.477554261	6.83E-52	3.33E-50
M00144	NADH:quinone oxidoreductase, prokaryotes	obesity	Viruses_noname	0.674901186	0.000570581	0.002550607
M00144	NADH:quinone oxidoreductase, prokaryotes	obesity	Bacteroides	0.556526146	6.37E-74	3.74E-72
M00144	NADH:quinone oxidoreductase, prokaryotes	obesity	Bifidobacterium	-0.463524959	4.02E-44	1.76E-42
M00144	NADH:quinone oxidoreductase, prokaryotes	carcinoma	Catenibacterium	-0.646153846	0.000648111	0.012024619
M00144	NADH:quinone oxidoreductase, prokaryotes	carcinoma	Collinsella	-0.439767479	1.59E-05	0.000698023
M00144	NADH:quinone oxidoreductase, prokaryotes	carcinoma	Dorea	-0.537674706	1.62E-08	2.78E-06
M00144	NADH:quinone oxidoreductase, prokaryotes	carcinoma	Escherichia	0.446391462	1.61E-05	0.000707897
M00144	NADH:quinone oxidoreductase, prokaryotes	carcinoma	Eubacterium	-0.427346939	1.25E-05	0.000583621
M00144	NADH:quinone oxidoreductase, prokaryotes	obesity	Coprococcus	-0.454974216	6.17E-43	2.65E-41
M00144	NADH:quinone oxidoreductase, prokaryotes	obesity	Dorea	-0.597120196	1.61E-86	9.86E-85
M00144	NADH:quinone oxidoreductase, prokaryotes	obesity	Eubacterium	-0.414536216	3.41E-38	1.36E-36
M00144	NADH:quinone oxidoreductase, prokaryotes	obesity	Collinsella	-0.470209806	3.01E-42	1.28E-40
M00145	NAD(P)H:quinone oxidoreductase, chloroplasts and cyanobacteria	cirrhosis	Slackia	-0.76764518	0.000199869	0.003613221
M00145	NAD(P)H:quinone oxidoreductase, chloroplasts and cyanobacteria	cirrhosis	Actinobacillus	0.456200321	0.000526316	0.008024366
M00145	NAD(P)H:quinone oxidoreductase, chloroplasts and cyanobacteria	cirrhosis	Actinomyces	0.423839959	0.002160712	0.02450022
M00145	NAD(P)H:quinone oxidoreductase, chloroplasts and cyanobacteria	cirrhosis	Leuconostoc	-0.904761905	0.004563492	0.043473452
M00148	Succinate dehydrogenase (ubiquinone)	crohns	Clostridiales_noname	0.418756841	0.003054361	0.042795183
M00149	Succinate dehydrogenase, prokaryotes	obesity	Ruminococcus	-0.466081654	4.65E-47	2.14E-45
M00149	Succinate dehydrogenase, prokaryotes	obesity	Viruses_noname	0.625494071	0.00178148	0.007058483
M00149	Succinate dehydrogenase, prokaryotes	obesity	Subdoligranulum	-0.567395481	5.71E-77	3.40E-75
M00149	Succinate dehydrogenase, prokaryotes	obesity	Bacteroides	0.477956614	2.85E-52	1.39E-50
M00149	Succinate dehydrogenase, prokaryotes	obesity	Collinsella	-0.447924504	4.81E-38	1.91E-36
M00149	Succinate dehydrogenase, prokaryotes	obesity	Coprococcus	-0.435978821	3.48E-39	1.41E-37
M00149	Succinate dehydrogenase, prokaryotes	obesity	Dorea	-0.542644436	7.77E-69	4.43E-67
M00149	Succinate dehydrogenase, prokaryotes	obesity	Methanobrevibacter	-0.454451378	8.51E-17	1.63E-15
M00149	Succinate dehydrogenase, prokaryotes	cirrhosis	Eubacterium	-0.469184175	0	0
M00149	Succinate dehydrogenase, prokaryotes	cirrhosis	Ruminococcus	-0.405070196	1.37E-09	9.63E-08
M00149	Succinate dehydrogenase, prokaryotes	crohns	Subdoligranulum	-0.576537256	0	0
M00149	Succinate dehydrogenase, prokaryotes	cirrhosis	Faecalibacterium	-0.406031998	1.51E-10	1.26E-08
M00149	Succinate dehydrogenase, prokaryotes	crohns	Anaerotruncus	-0.450441296	5.34E-08	5.75E-06
M00151	Cytochrome bc1 complex respiratory unit	cirrhosis	Veillonella	0.438811141	6.53E-12	6.59E-10
M00151	Cytochrome bc1 complex respiratory unit	cirrhosis	Haemophilus	0.412064974	9.15E-10	6.63E-08
M00151	Cytochrome bc1 complex respiratory unit	cirrhosis	Streptococcus	0.437457485	3.61E-12	3.77E-10
M00151	Cytochrome bc1 complex respiratory unit	cirrhosis	Campylobacter	0.482638414	0.000197766	0.003583239
M00152	Cytochrome bc1 complex	cirrhosis	Veillonella	0.440109823	5.57E-12	5.68E-10
M00152	Cytochrome bc1 complex	cirrhosis	Streptococcus	0.438345727	3.23E-12	3.42E-10
M00152	Cytochrome bc1 complex	cirrhosis	Campylobacter	0.482638414	0.000197766	0.003583239
M00152	Cytochrome bc1 complex	cirrhosis	Haemophilus	0.413167858	8.17E-10	5.97E-08
M00153	Cytochrome d ubiquinol oxidase	crohns	Anaerotruncus	-0.429829719	1.77E-07	1.66E-05
M00153	Cytochrome d ubiquinol oxidase	crohns	Bacteroides	0.438853829	3.75E-08	4.19E-06
M00153	Cytochrome d ubiquinol oxidase	crohns	Subdoligranulum	-0.564040837	1.82E-13	3.72E-11
M00153	Cytochrome d ubiquinol oxidase	cirrhosis	Ruminococcus	-0.448015483	1.02E-11	1.00E-09
M00153	Cytochrome d ubiquinol oxidase	cirrhosis	Lachnospiraceae_noname	-0.467944275	0	0
M00153	Cytochrome d ubiquinol oxidase	cirrhosis	Eubacterium	-0.525398219	0	0
M00153	Cytochrome d ubiquinol oxidase	cirrhosis	Faecalibacterium	-0.473945712	0	0
M00154	Cytochrome c oxidase	obesity	Aggregatibacter	0.565829909	7.68E-05	0.000412527
M00156	Cytochrome c oxidase, cbb3-type	crohns	Fusobacterium	-0.825753508	0.000936688	0.018125487
M00156	Cytochrome c oxidase, cbb3-type	cirrhosis	Campylobacter	0.434654819	0.000910218	0.012419089
M00156	Cytochrome c oxidase, cbb3-type	cirrhosis	Akkermansia	0.51016947	5.89E-08	3.02E-06
M00156	Cytochrome c oxidase, cbb3-type	t2d	Akkermansia	0.800157757	3.09E-69	1.71E-67
M00156	Cytochrome c oxidase, cbb3-type	cirrhosis	Streptococcus	0.430171004	8.91E-12	8.87E-10
M00156	Cytochrome c oxidase, cbb3-type	t2d	Campylobacter	0.535260655	0.001595675	0.008038805
M00156	Cytochrome c oxidase, cbb3-type	crohns	Akkermansia	0.74687364	2.01E-19	4.34E-17
M00157	F-type ATPase, prokaryotes and chloroplasts	crohns	Methanobrevibacter	-0.461926812	5.38E-05	0.001978909
M00157	F-type ATPase, prokaryotes and chloroplasts	t2d	Alistipes	-0.453458093	0	0
M00157	F-type ATPase, prokaryotes and chloroplasts	carcinoma	Parabacteroides	-0.418019795	5.93E-05	0.001921682
M00157	F-type ATPase, prokaryotes and chloroplasts	carcinoma	Paraprevotella	-0.57966538	0.000273687	0.006249785
M00157	F-type ATPase, prokaryotes and chloroplasts	crohns	Sutterella	0.425643241	0.000566926	0.012549613
M00157	F-type ATPase, prokaryotes and chloroplasts	carcinoma	Methanobrevibacter	-0.64687581	1.34E-07	1.57E-05
M00157	F-type ATPase, prokaryotes and chloroplasts	carcinoma	Subdoligranulum	-0.445182437	4.95E-06	0.000276732
M00157	F-type ATPase, prokaryotes and chloroplasts	carcinoma	Bacteroides	-0.446512251	5.16E-06	0.000286497
M00157	F-type ATPase, prokaryotes and chloroplasts	carcinoma	Blautia	0.543599258	1.04E-08	1.94E-06
M00157	F-type ATPase, prokaryotes and chloroplasts	crohns	Subdoligranulum	-0.451314203	1.99E-08	2.39E-06
M00157	F-type ATPase, prokaryotes and chloroplasts	carcinoma	Eggerthella	0.519812617	3.24E-07	3.15E-05
M00157	F-type ATPase, prokaryotes and chloroplasts	carcinoma	Alistipes	-0.460376404	3.95E-06	0.000232917
M00158	F-type ATPase, eukaryotes	cirrhosis	Porphyromonas	0.652049985	0.004560926	0.043473452
M00158	F-type ATPase, eukaryotes	cirrhosis	Turicibacter	-0.476848248	0.005020567	0.046717109
M00159	V/A-type ATPase, prokaryotes	cirrhosis	Prevotella	-0.574591244	0	0
M00159	V/A-type ATPase, prokaryotes	crohns	Blautia	0.410887388	4.03E-07	3.45E-05
M00159	V/A-type ATPase, prokaryotes	t2d	Collinsella	0.424783646	8.61E-21	3.42E-19
M00159	V/A-type ATPase, prokaryotes	cirrhosis	Bacteroides	0.620467865	0	0
M00159	V/A-type ATPase, prokaryotes	cirrhosis	Bilophila	0.463769566	1.46E-11	1.41E-09
M00159	V/A-type ATPase, prokaryotes	cirrhosis	Parabacteroides	0.421458469	2.67E-11	2.48E-09
M00159	V/A-type ATPase, prokaryotes	crohns	Adlercreutzia	0.457257582	9.52E-06	0.000494869
M00159	V/A-type ATPase, prokaryotes	crohns	Bacteroides	0.412454787	3.61E-07	3.13E-05
M00159	V/A-type ATPase, prokaryotes	t2d	Prevotella	-0.641946166	0	0
M00159	V/A-type ATPase, prokaryotes	t2d	Ruminococcus	0.416784828	6.21E-23	2.58E-21
M00159	V/A-type ATPase, prokaryotes	t2d	Slackia	0.497975709	0.001438951	0.007352756
M00159	V/A-type ATPase, prokaryotes	t2d	Methanosphaera	0.471148459	0.004683605	0.020034239
M00159	V/A-type ATPase, prokaryotes	crohns	Clostridiales_noname	-0.539079462	9.94E-05	0.003232904
M00159	V/A-type ATPase, prokaryotes	crohns	Butyrivibrio	-0.454720955	7.21E-07	5.73E-05
M00159	V/A-type ATPase, prokaryotes	crohns	Prevotella	-0.618635531	1.09E-07	1.08E-05
M00159	V/A-type ATPase, prokaryotes	t2d	Blautia	0.420504614	9.60E-26	4.22E-24
M00160	V-type ATPase, eukaryotes	crohns	Clostridiales_noname	0.414025257	0.003440591	0.046630118
M00161	Photosystem II	cirrhosis	Slackia	-0.833204841	1.76E-05	0.000459071
M00162	Cytochrome b6f complex	obesity	Aggregatibacter	0.409790526	0.006352964	0.021514666
M00162	Cytochrome b6f complex	cirrhosis	Slackia	-0.696376365	0.001325013	0.016753508
M00163	Photosystem I	cirrhosis	Leuconostoc	-0.874267171	0.004512386	0.043178349
M00163	Photosystem I	cirrhosis	Slackia	-0.761032563	0.000244548	0.004276948
M00165	Reductive pentose phosphate cycle (Calvin cycle)	t2d	Pantoea	0.547161228	1.47E-06	1.46E-05
M00165	Reductive pentose phosphate cycle (Calvin cycle)	t2d	Peptoniphilus	-0.859340659	6.44E-05	0.000473058
M00165	Reductive pentose phosphate cycle (Calvin cycle)	t2d	Prevotella	-0.541448794	5.64E-28	2.57E-26
M00165	Reductive pentose phosphate cycle (Calvin cycle)	t2d	Pyramidobacter	0.451362293	0.00482334	0.020516251
M00165	Reductive pentose phosphate cycle (Calvin cycle)	crohns	Blautia	0.471831043	3.64E-09	5.25E-07
M00165	Reductive pentose phosphate cycle (Calvin cycle)	crohns	Butyrivibrio	-0.548499473	5.75E-10	9.50E-08
M00165	Reductive pentose phosphate cycle (Calvin cycle)	crohns	Clostridiales_noname	-0.588037343	1.64E-05	0.000766559
M00165	Reductive pentose phosphate cycle (Calvin cycle)	crohns	Escherichia	0.44027729	1.72E-06	0.000120753
M00165	Reductive pentose phosphate cycle (Calvin cycle)	crohns	Prevotella	-0.54793956	4.11E-06	0.000246208
M00165	Reductive pentose phosphate cycle (Calvin cycle)	t2d	Adlercreutzia	0.403363374	2.07E-13	4.92E-12
M00165	Reductive pentose phosphate cycle (Calvin cycle)	crohns	Adlercreutzia	0.574284104	8.73E-09	1.13E-06
M00166	Reductive pentose phosphate cycle, ribulose-5P => glyceraldehyde-3P	cirrhosis	Actinomyces	0.467082833	0.000717659	0.010265919
M00166	Reductive pentose phosphate cycle, ribulose-5P => glyceraldehyde-3P	t2d	Megamonas	-0.491148195	2.88E-10	4.76E-09
M00166	Reductive pentose phosphate cycle, ribulose-5P => glyceraldehyde-3P	t2d	Pantoea	0.510908932	8.44E-06	7.37E-05
M00166	Reductive pentose phosphate cycle, ribulose-5P => glyceraldehyde-3P	cirrhosis	Lactococcus	0.736263736	0.003818848	0.037955376
M00167	Reductive pentose phosphate cycle, glyceraldehyde-3P => ribulose-5P	crohns	Subdoligranulum	-0.426436782	1.33E-07	1.28E-05
M00167	Reductive pentose phosphate cycle, glyceraldehyde-3P => ribulose-5P	crohns	Escherichia	0.428404703	3.42E-06	0.000211371
M00167	Reductive pentose phosphate cycle, glyceraldehyde-3P => ribulose-5P	crohns	Adlercreutzia	0.547902504	5.68E-08	6.07E-06
M00167	Reductive pentose phosphate cycle, glyceraldehyde-3P => ribulose-5P	crohns	Blautia	0.508118318	8.79E-11	1.66E-08
M00167	Reductive pentose phosphate cycle, glyceraldehyde-3P => ribulose-5P	crohns	Butyrivibrio	-0.56977887	0	0
M00167	Reductive pentose phosphate cycle, glyceraldehyde-3P => ribulose-5P	crohns	Clostridiales_noname	-0.622557534	3.95E-06	0.000239349
M00167	Reductive pentose phosphate cycle, glyceraldehyde-3P => ribulose-5P	crohns	Prevotella	-0.544413919	4.83E-06	0.000283268
M00167	Reductive pentose phosphate cycle, glyceraldehyde-3P => ribulose-5P	t2d	Pantoea	0.494042516	1.80E-05	0.000147484
M00167	Reductive pentose phosphate cycle, glyceraldehyde-3P => ribulose-5P	cirrhosis	Clostridiaceae_noname	0.407149321	0.003245864	0.033418446
M00167	Reductive pentose phosphate cycle, glyceraldehyde-3P => ribulose-5P	t2d	Peptoniphilus	-0.920879121	0	0
M00167	Reductive pentose phosphate cycle, glyceraldehyde-3P => ribulose-5P	t2d	Prevotella	-0.580127881	0	0
M00167	Reductive pentose phosphate cycle, glyceraldehyde-3P => ribulose-5P	t2d	Pyramidobacter	0.428821534	0.007684324	0.030243339
M00167	Reductive pentose phosphate cycle, glyceraldehyde-3P => ribulose-5P	cirrhosis	Prevotella	-0.441960677	3.69E-12	3.84E-10
M00168	CAM (Crassulacean acid metabolism), dark	carcinoma	Adlercreutzia	-0.45684482	2.53E-05	0.000996948
M00168	CAM (Crassulacean acid metabolism), dark	crohns	Subdoligranulum	-0.627618359	0	0
M00168	CAM (Crassulacean acid metabolism), dark	cirrhosis	Eubacterium	-0.526151224	0	0
M00168	CAM (Crassulacean acid metabolism), dark	crohns	Sutterella	0.468221966	0.000130339	0.003985111
M00168	CAM (Crassulacean acid metabolism), dark	crohns	Methanobrevibacter	-0.452923018	7.75E-05	0.002662259
M00168	CAM (Crassulacean acid metabolism), dark	carcinoma	Eubacterium	-0.441768707	5.93E-06	0.000319066
M00168	CAM (Crassulacean acid metabolism), dark	crohns	Fusobacterium	0.888111888	9.17E-05	0.003045632
M00168	CAM (Crassulacean acid metabolism), dark	cirrhosis	Acidaminococcus	0.556923077	0.004413498	0.042429604
M00168	CAM (Crassulacean acid metabolism), dark	cirrhosis	Bacteroides	0.497358162	0	0
M00168	CAM (Crassulacean acid metabolism), dark	cirrhosis	Pantoea	0.575	0.000882947	0.012124118
M00168	CAM (Crassulacean acid metabolism), dark	carcinoma	Ruminococcus	-0.43988167	7.31E-06	0.000374088
M00168	CAM (Crassulacean acid metabolism), dark	crohns	Bacteroides	0.572871956	0	0
M00168	CAM (Crassulacean acid metabolism), dark	crohns	Anaerotruncus	-0.459100234	2.77E-08	3.17E-06
M00169	CAM (Crassulacean acid metabolism), light	t2d	Bacteroides	0.425600882	2.15E-26	9.50E-25
M00169	CAM (Crassulacean acid metabolism), light	cirrhosis	Haemophilus	-0.400127217	4.18E-09	2.67E-07
M00169	CAM (Crassulacean acid metabolism), light	arthritis	Parabacteroides	0.434889012	1.30E-10	1.67E-08
M00169	CAM (Crassulacean acid metabolism), light	arthritis	Gemella	-0.505557733	3.27E-06	0.000128439
M00169	CAM (Crassulacean acid metabolism), light	t2d	Gemella	-0.436212206	1.22E-05	0.000103403
M00169	CAM (Crassulacean acid metabolism), light	t2d	Dorea	-0.412705145	4.09E-24	1.74E-22
M00169	CAM (Crassulacean acid metabolism), light	arthritis	Bilophila	0.470564097	1.01E-10	1.34E-08
M00169	CAM (Crassulacean acid metabolism), light	arthritis	Dorea	-0.419782177	5.93E-10	6.58E-08
M00169	CAM (Crassulacean acid metabolism), light	cirrhosis	Actinomyces	-0.476494598	0.00054357	0.00820879
M00169	CAM (Crassulacean acid metabolism), light	cirrhosis	Campylobacter	-0.437115516	0.000845855	0.01169618
M00169	CAM (Crassulacean acid metabolism), light	arthritis	Bacteroides	0.43118209	1.15E-10	1.50E-08
M00170	C4-dicarboxylic acid cycle, phosphoenolpyruvate carboxykinase type	obesity	Pantoea	0.48113026	3.13E-05	0.000180999
M00170	C4-dicarboxylic acid cycle, phosphoenolpyruvate carboxykinase type	cirrhosis	Subdoligranulum	-0.547443799	3.78E-19	5.18E-17
M00170	C4-dicarboxylic acid cycle, phosphoenolpyruvate carboxykinase type	cirrhosis	Veillonella	0.526867586	2.50E-17	3.39E-15
M00170	C4-dicarboxylic acid cycle, phosphoenolpyruvate carboxykinase type	crohns	Subdoligranulum	-0.634884656	0	0
M00170	C4-dicarboxylic acid cycle, phosphoenolpyruvate carboxykinase type	crohns	Sutterella	0.401545699	0.001207209	0.021766715
M00170	C4-dicarboxylic acid cycle, phosphoenolpyruvate carboxykinase type	cirrhosis	Haemophilus	0.462775835	3.20E-12	3.39E-10
M00170	C4-dicarboxylic acid cycle, phosphoenolpyruvate carboxykinase type	cirrhosis	Klebsiella	0.405821376	1.59E-08	9.12E-07
M00170	C4-dicarboxylic acid cycle, phosphoenolpyruvate carboxykinase type	obesity	Methanobrevibacter	-0.45650228	0	0
M00170	C4-dicarboxylic acid cycle, phosphoenolpyruvate carboxykinase type	crohns	Anaerotruncus	-0.479089738	5.61E-09	7.51E-07
M00170	C4-dicarboxylic acid cycle, phosphoenolpyruvate carboxykinase type	crohns	Methanobrevibacter	-0.446748987	9.90E-05	0.003226125
M00170	C4-dicarboxylic acid cycle, phosphoenolpyruvate carboxykinase type	crohns	Clostridiales_noname	-0.465371255	0.000974719	0.018669319
M00170	C4-dicarboxylic acid cycle, phosphoenolpyruvate carboxykinase type	obesity	Subdoligranulum	-0.600876146	1.88E-88	1.16E-86
M00170	C4-dicarboxylic acid cycle, phosphoenolpyruvate carboxykinase type	cirrhosis	Aggregatibacter	0.447054972	0.000310898	0.005233295
M00170	C4-dicarboxylic acid cycle, phosphoenolpyruvate carboxykinase type	cirrhosis	Akkermansia	-0.457989799	2.19E-06	7.42E-05
M00170	C4-dicarboxylic acid cycle, phosphoenolpyruvate carboxykinase type	cirrhosis	Alistipes	-0.477858534	2.70E-14	3.37E-12
M00170	C4-dicarboxylic acid cycle, phosphoenolpyruvate carboxykinase type	obesity	Butyricicoccus	0.506079665	0.000117421	0.000607064
M00171	C4-dicarboxylic acid cycle, NAD - malic enzyme type	crohns	Methanobrevibacter	-0.405556627	0.000455285	0.010601411
M00171	C4-dicarboxylic acid cycle, NAD - malic enzyme type	crohns	Bacteroides	0.503327707	1.63E-10	2.94E-08
M00171	C4-dicarboxylic acid cycle, NAD - malic enzyme type	crohns	Subdoligranulum	-0.444867776	3.30E-08	3.72E-06
M00172	C4-dicarboxylic acid cycle, NADP - malic enzyme type	arthritis	Gemella	-0.465825314	2.16E-05	0.000609044
M00172	C4-dicarboxylic acid cycle, NADP - malic enzyme type	arthritis	Clostridiaceae_noname	-0.498790323	0.004756443	0.044537768
M00172	C4-dicarboxylic acid cycle, NADP - malic enzyme type	arthritis	Bilophila	0.425566538	8.34E-09	7.04E-07
M00172	C4-dicarboxylic acid cycle, NADP - malic enzyme type	arthritis	Parabacteroides	0.415108549	1.05E-09	1.11E-07
M00173	Reductive citrate cycle (Arnon-Buchanan cycle)	crohns	Subdoligranulum	-0.528639177	0	0
M00173	Reductive citrate cycle (Arnon-Buchanan cycle)	crohns	Bacteroides	0.470725826	4.00E-09	5.69E-07
M00173	Reductive citrate cycle (Arnon-Buchanan cycle)	crohns	Sutterella	0.406970046	0.00102298	0.01935932
M00175	Nitrogen fixation, nitrogen => ammonia	t2d	Collinsella	0.441438948	0	0
M00175	Nitrogen fixation, nitrogen => ammonia	t2d	Parvimonas	-0.646616541	0.002621149	0.01230475
M00175	Nitrogen fixation, nitrogen => ammonia	t2d	Lactococcus	0.499367089	3.33E-06	3.14E-05
M00176	Assimilatory sulfate reduction, sulfate => H2S	t2d	Propionibacterium	-0.52991453	0.005039176	0.021295284
M00176	Assimilatory sulfate reduction, sulfate => H2S	crohns	Megasphaera	-0.486554622	0.003379754	0.046112334
M00176	Assimilatory sulfate reduction, sulfate => H2S	t2d	Prevotella	-0.530929787	8.97E-27	3.99E-25
M00176	Assimilatory sulfate reduction, sulfate => H2S	t2d	Bacteroides	0.733639465	4.93E-97	2.78E-95
M00176	Assimilatory sulfate reduction, sulfate => H2S	crohns	Butyrivibrio	-0.486653212	9.16E-08	9.27E-06
M00176	Assimilatory sulfate reduction, sulfate => H2S	crohns	Prevotella	-0.511950549	2.03E-05	0.000905301
M00176	Assimilatory sulfate reduction, sulfate => H2S	t2d	Subdoligranulum	-0.453034035	8.60E-30	4.03E-28
M00176	Assimilatory sulfate reduction, sulfate => H2S	crohns	Bacteroides	0.704593682	0	0
M00176	Assimilatory sulfate reduction, sulfate => H2S	crohns	Subdoligranulum	-0.521119685	2.37E-12	4.81E-10
M00176	Assimilatory sulfate reduction, sulfate => H2S	crohns	Fusobacterium	0.923076923	0	0
M00176	Assimilatory sulfate reduction, sulfate => H2S	crohns	Clostridiales_noname	-0.473512809	0.000774944	0.015848594
M00177	Ribosome, eukaryotes	crohns	Bacteroides	-0.415513222	2.91E-07	2.57E-05
M00177	Ribosome, eukaryotes	cirrhosis	Veillonella	0.484273551	0	0
M00177	Ribosome, eukaryotes	crohns	Methanobrevibacter	0.598462924	5.65E-08	6.04E-06
M00177	Ribosome, eukaryotes	cirrhosis	Streptococcus	0.507733277	0	0
M00177	Ribosome, eukaryotes	ulcerative_colitis	Citrobacter	-0.818181818	0.002027199	0.023243969
M00177	Ribosome, eukaryotes	cirrhosis	Megasphaera	0.633765776	0	0
M00177	Ribosome, eukaryotes	obesity	Methanobrevibacter	0.695589048	0	0
M00177	Ribosome, eukaryotes	obesity	Methanosphaera	0.542832168	4.37E-06	2.90E-05
M00177	Ribosome, eukaryotes	cirrhosis	Actinomyces	0.469867947	0.000661523	0.009619088
M00177	Ribosome, eukaryotes	ulcerative_colitis	Methanobrevibacter	0.606528395	7.15E-11	1.04E-08
M00177	Ribosome, eukaryotes	t2d	Megasphaera	0.455945135	4.32E-10	6.98E-09
M00177	Ribosome, eukaryotes	t2d	Methanobrevibacter	0.663066695	0	0
M00177	Ribosome, eukaryotes	t2d	Methanosphaera	0.442857143	0.008238118	0.032067136
M00178	Ribosome, bacteria	crohns	Subdoligranulum	-0.40062294	8.15E-07	6.35E-05
M00178	Ribosome, bacteria	crohns	Clostridiales_noname	-0.543530178	8.53E-05	0.002868037
M00178	Ribosome, bacteria	t2d	Pyramidobacter	0.447423132	0.005243185	0.02200371
M00178	Ribosome, bacteria	t2d	Faecalibacterium	-0.427770381	0	0
M00182	RNA polymerase I, eukaryotes	crohns	Clostridiales_noname	0.467700165	0.000802706	0.016268063
M00183	RNA polymerase, bacteria	crohns	Prevotella	-0.410119048	0.00084204	0.01684045
M00183	RNA polymerase, bacteria	cirrhosis	Actinomyces	0.505978391	0.000216658	0.003856153
M00184	RNA polymerase, archaea	ulcerative_colitis	Methanobrevibacter	0.962564701	0	0
M00184	RNA polymerase, archaea	crohns	Methanobrevibacter	0.963052286	0	0
M00184	RNA polymerase, archaea	ulcerative_colitis	Citrobacter	-0.768620611	0.003488367	0.035516194
M00184	RNA polymerase, archaea	crohns	Subdoligranulum	0.503876422	1.21E-10	2.21E-08
M00184	RNA polymerase, archaea	ulcerative_colitis	Subdoligranulum	0.50751344	7.84E-14	1.46E-11
M00186	Tungstate transport system	cirrhosis	Barnesiella	0.419496622	3.25E-07	1.39E-05
M00186	Tungstate transport system	cirrhosis	Bilophila	0.564960123	0	0
M00186	Tungstate transport system	cirrhosis	Alistipes	0.553710502	1.48E-19	2.04E-17
M00186	Tungstate transport system	cirrhosis	Bacteroidales_noname	0.428880643	1.16E-05	0.000318073
M00186	Tungstate transport system	cirrhosis	Adlercreutzia	0.468242307	1.03E-05	0.000287927
M00186	Tungstate transport system	t2d	Butyricicoccus	-0.670769231	0.00034217	0.002086902
M00186	Tungstate transport system	cirrhosis	Desulfovibrio	0.511600642	5.16E-06	0.000157737
M00186	Tungstate transport system	t2d	Staphylococcus	-0.758241758	0.002520452	0.011891173
M00186	Tungstate transport system	t2d	Desulfovibrio	0.448649213	2.02E-15	5.81E-14
M00186	Tungstate transport system	crohns	Subdoligranulum	0.479322402	1.88E-09	2.87E-07
M00186	Tungstate transport system	cirrhosis	Oscillibacter	0.494543766	0	0
M00186	Tungstate transport system	cirrhosis	Veillonella	-0.406722905	2.71E-10	2.18E-08
M00186	Tungstate transport system	cirrhosis	Haemophilus	-0.403557129	2.16E-09	1.47E-07
M00186	Tungstate transport system	cirrhosis	Subdoligranulum	0.519322761	4.46E-17	5.99E-15
M00188	NitT/TauT family transport system	t2d	Blautia	0.417637243	0	0
M00188	NitT/TauT family transport system	crohns	Gordonibacter	0.425647549	0.003091165	0.043150117
M00188	NitT/TauT family transport system	t2d	Methanobrevibacter	0.477118583	5.29E-11	9.59E-10
M00188	NitT/TauT family transport system	t2d	Methanosphaera	0.474509804	0.004366881	0.018911863
M00188	NitT/TauT family transport system	t2d	Pantoea	0.42531712	0.000275775	0.001725447
M00188	NitT/TauT family transport system	t2d	Viruses_noname	-0.763636364	0.009215987	0.035159437
M00188	NitT/TauT family transport system	crohns	Sutterellaceae_unclassified	-0.402501769	0.000506232	0.011513599
M00189	Molybdate transport system	obesity	Pantoea	0.430146094	0.000231554	0.001125972
M00189	Molybdate transport system	cirrhosis	Haemophilus	0.422698413	3.02E-10	2.40E-08
M00189	Molybdate transport system	cirrhosis	Lactobacillus	0.406195133	9.67E-07	3.67E-05
M00189	Molybdate transport system	cirrhosis	Campylobacter	0.404484014	0.00198874	0.022935596
M00189	Molybdate transport system	cirrhosis	Alistipes	-0.427625285	1.84E-11	1.75E-09
M00189	Molybdate transport system	cirrhosis	Barnesiella	-0.426269299	1.51E-07	6.96E-06
M00189	Molybdate transport system	crohns	Mitsuokella	-0.500675676	3.45E-08	3.88E-06
M00189	Molybdate transport system	crohns	Blautia	0.441865606	4.17E-08	4.60E-06
M00189	Molybdate transport system	crohns	Clostridiales_noname	-0.640034737	1.84E-06	0.000127801
M00189	Molybdate transport system	obesity	Subdoligranulum	-0.45372147	2.10E-46	9.55E-45
M00189	Molybdate transport system	crohns	Adlercreutzia	0.460603712	8.07E-06	0.000431187
M00189	Molybdate transport system	crohns	Anaerotruncus	-0.485043652	3.38E-09	4.94E-07
M00189	Molybdate transport system	cirrhosis	Veillonella	0.500835532	1.46E-15	1.91E-13
M00189	Molybdate transport system	crohns	Butyrivibrio	-0.476570727	1.80E-07	1.68E-05
M00189	Molybdate transport system	obesity	Anaerotruncus	-0.40190695	0	0
M00189	Molybdate transport system	crohns	Subdoligranulum	-0.621863194	0	0
M00189	Molybdate transport system	obesity	Butyricicoccus	0.454240518	0.000637501	0.00281604
M00189	Molybdate transport system	cirrhosis	Actinomyces	0.48542617	0.00041471	0.006605617
M00190	Iron(III) transport system	cirrhosis	Aggregatibacter	0.413512629	0.000921798	0.012539717
M00191	Thiamine transport system	cirrhosis	Actinobacillus	0.527272727	5.45E-05	0.001204093
M00191	Thiamine transport system	crohns	Haemophilus	0.496606195	1.04E-05	0.000533654
M00191	Thiamine transport system	crohns	Klebsiella	0.835294118	5.24E-05	0.001938074
M00191	Thiamine transport system	cirrhosis	Veillonella	0.496138996	0	0
M00191	Thiamine transport system	crohns	Escherichia	0.656595793	5.11E-15	1.08E-12
M00191	Thiamine transport system	cirrhosis	Enterobacter	0.408798959	0.000142156	0.002730073
M00191	Thiamine transport system	cirrhosis	Escherichia	0.64992533	0	0
M00191	Thiamine transport system	cirrhosis	Eubacterium	-0.420953478	2.57E-11	2.39E-09
M00191	Thiamine transport system	cirrhosis	Aggregatibacter	0.484022059	8.27E-05	0.001704734
M00191	Thiamine transport system	cirrhosis	Alistipes	-0.519912674	0	0
M00191	Thiamine transport system	cirrhosis	Fusobacterium	0.405439037	1.64E-07	7.49E-06
M00191	Thiamine transport system	cirrhosis	Coprobacter	-0.424137931	0.000903965	0.012347427
M00191	Thiamine transport system	cirrhosis	Klebsiella	0.592466846	0	0
M00191	Thiamine transport system	cirrhosis	Haemophilus	0.5924292	0	0
M00192	Putative thiamine transport system	cirrhosis	Actinobacillus	0.416504669	0.001885454	0.021965204
M00192	Putative thiamine transport system	crohns	Blautia	0.505582349	1.23E-10	2.24E-08
M00192	Putative thiamine transport system	crohns	Catenibacterium	0.601953602	0.001120921	0.020756967
M00192	Putative thiamine transport system	cirrhosis	Klebsiella	0.654744488	0	0
M00192	Putative thiamine transport system	cirrhosis	Escherichia	0.732191148	0	0
M00192	Putative thiamine transport system	cirrhosis	Pantoea	0.495967742	0.005029026	0.046761604
M00192	Putative thiamine transport system	cirrhosis	Enterobacter	0.486755384	4.13E-06	0.0001295
M00192	Putative thiamine transport system	cirrhosis	Staphylococcus	-0.756449948	0.000426198	0.006741692
M00192	Putative thiamine transport system	crohns	Prevotella	-0.435027473	0.000373056	0.009088422
M00192	Putative thiamine transport system	crohns	Escherichia	0.581756757	0	0
M00193	Putative spermidine/putrescine transport system	cirrhosis	Escherichia	0.433953053	5.76E-12	5.86E-10
M00193	Putative spermidine/putrescine transport system	t2d	Pantoea	0.516857668	6.41E-06	5.74E-05
M00193	Putative spermidine/putrescine transport system	t2d	Enterococcus	0.409883155	0.000199545	0.001295057
M00193	Putative spermidine/putrescine transport system	crohns	Blautia	0.448814404	2.43E-08	2.82E-06
M00193	Putative spermidine/putrescine transport system	crohns	Citrobacter	-0.95	0.000352734	0.008737753
M00196	Raffinose/stachyose/melibiose transport system	t2d	Phascolarctobacterium	-0.411535833	0.000227125	0.00145436
M00196	Raffinose/stachyose/melibiose transport system	t2d	Blautia	0.418457304	0	0
M00196	Raffinose/stachyose/melibiose transport system	t2d	Bifidobacterium	0.441213824	0	0
M00196	Raffinose/stachyose/melibiose transport system	t2d	Ruminococcus	0.465360211	0	0
M00196	Raffinose/stachyose/melibiose transport system	t2d	Bacteroides	-0.419229495	0	0
M00196	Raffinose/stachyose/melibiose transport system	t2d	Dorea	0.535605377	0	0
M00197	Putative fructooligosaccharide transport system	crohns	Prevotella	-0.493177656	4.38E-05	0.001672585
M00197	Putative fructooligosaccharide transport system	crohns	Adlercreutzia	0.416681343	6.29E-05	0.002250066
M00198	Putative sn-glycerol-phosphate transport system	crohns	Prevotella	-0.483791209	6.34E-05	0.002266957
M00198	Putative sn-glycerol-phosphate transport system	t2d	Pantoea	0.558078908	8.36E-07	8.65E-06
M00198	Putative sn-glycerol-phosphate transport system	cirrhosis	Escherichia	0.465229901	0	0
M00198	Putative sn-glycerol-phosphate transport system	t2d	Lactococcus	0.478293483	9.38E-06	8.12E-05
M00198	Putative sn-glycerol-phosphate transport system	crohns	Gordonibacter	0.420212766	0.003526258	0.047514602
M00204	Trehalose/maltose transport system	cirrhosis	Pantoea	0.493145161	0.005314963	0.048623094
M00204	Trehalose/maltose transport system	crohns	Escherichia	0.785196517	1.99E-24	4.32E-22
M00204	Trehalose/maltose transport system	cirrhosis	Klebsiella	0.741954999	0	0
M00204	Trehalose/maltose transport system	cirrhosis	Lactococcus	0.731868132	0.004128805	0.040365068
M00204	Trehalose/maltose transport system	crohns	Catenibacterium	0.540112758	0.003636009	0.048512199
M00204	Trehalose/maltose transport system	cirrhosis	Enterobacter	0.506129046	1.51E-06	5.35E-05
M00204	Trehalose/maltose transport system	crohns	Prevotella	-0.440763397	0.000267257	0.007052682
M00204	Trehalose/maltose transport system	crohns	Klebsiella	0.917647059	0	0
M00204	Trehalose/maltose transport system	cirrhosis	Escherichia	0.781152337	5.94E-49	8.96E-47
M00207	Putative multiple sugar transport system	carcinoma	Eggerthella	0.489116269	1.84E-06	0.000126686
M00207	Putative multiple sugar transport system	t2d	Coprococcus	0.405171492	1.81E-20	7.12E-19
M00207	Putative multiple sugar transport system	carcinoma	Adlercreutzia	0.407407407	0.000199679	0.004878755
M00207	Putative multiple sugar transport system	carcinoma	Alistipes	-0.436390565	1.35E-05	0.000615433
M00207	Putative multiple sugar transport system	carcinoma	Bacteroidales_noname	-0.421104269	0.000482486	0.009636824
M00207	Putative multiple sugar transport system	carcinoma	Blautia	0.507569573	1.27E-07	1.51E-05
M00207	Putative multiple sugar transport system	t2d	Ruminococcus	0.433262649	7.64E-25	3.30E-23
M00207	Putative multiple sugar transport system	carcinoma	Paraprevotella	-0.49009009	0.002703855	0.034928902
M00207	Putative multiple sugar transport system	t2d	Dorea	0.493516833	3.16E-35	1.57E-33
M00208	Glycine betaine/proline transport system	crohns	Bacteroides	0.666883691	0	0
M00208	Glycine betaine/proline transport system	crohns	Parabacteroides	0.424271151	1.72E-07	1.62E-05
M00208	Glycine betaine/proline transport system	cirrhosis	Pantoea	0.534677419	0.002252052	0.025294127
M00208	Glycine betaine/proline transport system	cirrhosis	Prevotella	-0.457311346	1.07E-13	1.31E-11
M00208	Glycine betaine/proline transport system	cirrhosis	Bacteroides	0.623998745	0	0
M00208	Glycine betaine/proline transport system	crohns	Subdoligranulum	-0.533875894	0	0
M00208	Glycine betaine/proline transport system	crohns	Sutterella	0.408266129	0.000982916	0.018752877
M00209	Osmoprotectant transport system	crohns	Prevotella	-0.455998168	0.000179425	0.005115852
M00209	Osmoprotectant transport system	crohns	Subdoligranulum	-0.433369504	7.94E-08	8.19E-06
M00209	Osmoprotectant transport system	crohns	Blautia	0.43502532	7.01E-08	7.33E-06
M00209	Osmoprotectant transport system	crohns	Oscillibacter	0.527458452	3.89E-12	7.79E-10
M00209	Osmoprotectant transport system	t2d	Enterococcus	0.451655307	3.58E-05	0.000278477
M00209	Osmoprotectant transport system	t2d	Escherichia	0.538755356	0	0
M00209	Osmoprotectant transport system	t2d	Flavonifractor	0.441344259	0	0
M00209	Osmoprotectant transport system	t2d	Pantoea	0.468287989	5.33E-05	0.00039951
M00209	Osmoprotectant transport system	t2d	Prevotella	-0.463343825	0	0
M00209	Osmoprotectant transport system	t2d	Pyramidobacter	0.504540978	0.001424305	0.007291115
M00209	Osmoprotectant transport system	crohns	Butyrivibrio	-0.544085644	9.49E-10	1.52E-07
M00209	Osmoprotectant transport system	crohns	Clostridiales_noname	-0.532240556	0.00012547	0.003873988
M00209	Osmoprotectant transport system	crohns	Coprobacillus	0.56659919	0.000218685	0.005988374
M00209	Osmoprotectant transport system	crohns	Dialister	0.477922078	0.000265317	0.007012835
M00209	Osmoprotectant transport system	crohns	Flavonifractor	0.607138097	1.97E-08	2.38E-06
M00209	Osmoprotectant transport system	crohns	Mitsuokella	-0.451965602	8.54E-07	6.62E-05
M00209	Osmoprotectant transport system	cirrhosis	Eubacterium	-0.4983425	0	0
M00209	Osmoprotectant transport system	cirrhosis	Faecalibacterium	-0.412384772	7.25E-11	6.37E-09
M00209	Osmoprotectant transport system	crohns	Escherichia	0.422806248	4.70E-06	0.000276302
M00209	Osmoprotectant transport system	cirrhosis	Roseburia	-0.450005034	2.30E-13	2.78E-11
M00209	Osmoprotectant transport system	cirrhosis	Clostridium	0.452161829	1.33E-12	1.48E-10
M00209	Osmoprotectant transport system	cirrhosis	Streptococcus	0.438075348	4.03E-12	4.17E-10
M00209	Osmoprotectant transport system	cirrhosis	Lactobacillus	0.403126563	1.18E-06	4.35E-05
M00209	Osmoprotectant transport system	cirrhosis	Veillonella	0.506749182	0	0
M00209	Osmoprotectant transport system	cirrhosis	Phascolarctobacterium	-0.497067449	0.004226342	0.041041718
M00210	Phospholipid transport system	carcinoma	Bacteroidales_noname	0.40974846	0.000701711	0.012822981
M00210	Phospholipid transport system	carcinoma	Bacteroides	0.637957526	0	0
M00210	Phospholipid transport system	carcinoma	Alistipes	0.619000831	0	0
M00210	Phospholipid transport system	carcinoma	Parabacteroides	0.610475151	0	0
M00210	Phospholipid transport system	carcinoma	Bifidobacterium	-0.563159472	2.45E-09	5.46E-07
M00210	Phospholipid transport system	carcinoma	Blautia	-0.520593692	5.39E-08	7.54E-06
M00210	Phospholipid transport system	carcinoma	Odoribacter	0.44364946	0.001389357	0.021182118
M00210	Phospholipid transport system	cirrhosis	Lachnospiraceae_noname	-0.422486809	2.89E-11	2.65E-09
M00210	Phospholipid transport system	crohns	Bacteroides	0.447966401	2.59E-08	2.98E-06
M00210	Phospholipid transport system	carcinoma	Ruminococcus	-0.500181703	2.36E-07	2.40E-05
M00210	Phospholipid transport system	cirrhosis	Faecalibacterium	-0.526626066	0	0
M00210	Phospholipid transport system	carcinoma	Catenibacterium	-0.733846154	4.77E-05	0.001629325
M00210	Phospholipid transport system	carcinoma	Collinsella	-0.502580029	5.65E-07	4.88E-05
M00210	Phospholipid transport system	carcinoma	Dorea	-0.55100804	5.78E-09	1.17E-06
M00210	Phospholipid transport system	cirrhosis	Eubacterium	-0.538425012	0	0
M00210	Phospholipid transport system	crohns	Subdoligranulum	-0.520753959	3.42E-12	6.88E-10
M00210	Phospholipid transport system	obesity	Subdoligranulum	-0.527993996	4.86E-65	2.70E-63
M00210	Phospholipid transport system	carcinoma	Escherichia	0.405022718	0.00010384	0.002999726
M00210	Phospholipid transport system	crohns	Anaerotruncus	-0.425871857	3.11E-07	2.73E-05
M00210	Phospholipid transport system	obesity	Viruses_noname	0.62055336	0.001975699	0.007737363
M00210	Phospholipid transport system	crohns	Methanobrevibacter	-0.439642421	0.000130476	0.003985111
M00210	Phospholipid transport system	obesity	Ruminococcus	-0.524149864	3.70E-61	1.98E-59
M00210	Phospholipid transport system	obesity	Bacteroides	0.525717877	9.46E-65	5.25E-63
M00210	Phospholipid transport system	obesity	Bifidobacterium	-0.470032813	1.75E-45	7.88E-44
M00210	Phospholipid transport system	obesity	Methanobrevibacter	-0.496925315	0	0
M00210	Phospholipid transport system	obesity	Collinsella	-0.529989492	3.47E-55	1.76E-53
M00210	Phospholipid transport system	obesity	Coprococcus	-0.456411971	3.14E-43	1.35E-41
M00210	Phospholipid transport system	obesity	Blautia	-0.420978328	9.41E-40	3.86E-38
M00210	Phospholipid transport system	obesity	Dorea	-0.608623544	1.06E-90	6.61E-89
M00210	Phospholipid transport system	obesity	Eubacterium	-0.418342447	6.18E-39	2.50E-37
M00211	Putative ABC transport system	t2d	Subdoligranulum	-0.497369267	0	0
M00211	Putative ABC transport system	t2d	Prevotella	-0.564992731	0	0
M00211	Putative ABC transport system	t2d	Propionibacterium	-0.635531136	0.000492211	0.00288032
M00211	Putative ABC transport system	t2d	Bacteroides	0.663804804	0	0
M00211	Putative ABC transport system	t2d	Coprococcus	-0.446800378	0	0
M00211	Putative ABC transport system	t2d	Dorea	-0.425299675	0	0
M00211	Putative ABC transport system	cirrhosis	Eubacterium	-0.443075331	1.07E-12	1.22E-10
M00211	Putative ABC transport system	crohns	Bacteroides	0.727256651	0	0
M00211	Putative ABC transport system	t2d	Escherichia	0.412779433	0	0
M00211	Putative ABC transport system	crohns	Butyrivibrio	-0.419498069	5.65E-06	0.000324012
M00211	Putative ABC transport system	crohns	Clostridiales_noname	-0.421841077	0.003051822	0.042771869
M00211	Putative ABC transport system	crohns	Fusobacterium	0.895104895	5.94E-06	0.000337059
M00211	Putative ABC transport system	cirrhosis	Bacteroides	0.439428316	1.99E-12	2.18E-10
M00211	Putative ABC transport system	crohns	Prevotella	-0.561309524	2.18E-06	0.000146688
M00211	Putative ABC transport system	crohns	Subdoligranulum	-0.5070975	1.01E-10	1.88E-08
M00212	Ribose transport system	obesity	Blautia	0.578487689	4.52E-81	2.73E-79
M00212	Ribose transport system	obesity	Collinsella	0.413964555	0	0
M00212	Ribose transport system	t2d	Blautia	0.526668571	0	0
M00212	Ribose transport system	t2d	Peptoniphilus	-0.665934066	0.011475524	0.042110897
M00212	Ribose transport system	crohns	Butyrivibrio	-0.489083889	7.76E-08	8.02E-06
M00212	Ribose transport system	crohns	Clostridiales_noname	-0.573165436	2.91E-05	0.001202351
M00212	Ribose transport system	cirrhosis	Blautia	0.407737497	1.25E-10	1.06E-08
M00212	Ribose transport system	t2d	Methanosphaera	0.555462185	0.000653156	0.003694095
M00212	Ribose transport system	crohns	Adlercreutzia	0.426702124	4.03E-05	0.001563693
M00212	Ribose transport system	crohns	Blautia	0.583534282	0	0
M00212	Ribose transport system	obesity	Viruses_noname	-0.575098814	0.004766699	0.016776919
M00212	Ribose transport system	cirrhosis	Lactococcus	0.749450549	0.002992425	0.031318893
M00213	L-Arabinose transport system	cirrhosis	Enterobacter	0.480479409	5.67E-06	0.000171584
M00213	L-Arabinose transport system	cirrhosis	Escherichia	0.742649758	0	0
M00213	L-Arabinose transport system	cirrhosis	Pantoea	0.55483871	0.001429651	0.017731199
M00213	L-Arabinose transport system	cirrhosis	Klebsiella	0.666565841	0	0
M00213	L-Arabinose transport system	crohns	Campylobacter	1	0.002777778	0.039716537
M00213	L-Arabinose transport system	crohns	Escherichia	0.505809056	2.38E-08	2.77E-06
M00215	D-Xylose transport system	cirrhosis	Escherichia	0.536200073	0	0
M00215	D-Xylose transport system	crohns	Escherichia	0.400596701	1.56E-05	0.000741389
M00215	D-Xylose transport system	crohns	Gordonibacter	0.447964847	0.001761825	0.028842146
M00215	D-Xylose transport system	cirrhosis	Pantoea	0.621774194	0.000255581	0.004438438
M00216	Multiple sugar transport system	crohns	Blautia	0.516931919	1.78E-11	3.49E-09
M00216	Multiple sugar transport system	t2d	Butyricicoccus	-0.586923077	0.002454394	0.011627196
M00216	Multiple sugar transport system	crohns	Adlercreutzia	0.519037723	3.40E-07	2.96E-05
M00216	Multiple sugar transport system	t2d	Bifidobacterium	0.450779921	0	0
M00216	Multiple sugar transport system	t2d	Parvimonas	-0.568421053	0.010089051	0.037834499
M00216	Multiple sugar transport system	t2d	Dorea	0.418311188	0	0
M00216	Multiple sugar transport system	crohns	Gordonibacter	0.604301573	1.06E-05	0.000539154
M00216	Multiple sugar transport system	t2d	Ruminococcus	0.40769509	0	0
M00217	D-Allose transport system	t2d	Enterococcus	0.409542356	0.00020219	0.001310715
M00217	D-Allose transport system	t2d	Escherichia	0.438432832	0	0
M00217	D-Allose transport system	t2d	Methanosphaera	0.431932773	0.010130428	0.037967251
M00217	D-Allose transport system	cirrhosis	Escherichia	0.573753241	0	0
M00217	D-Allose transport system	t2d	Pantoea	0.450931677	0.000106072	0.000736372
M00219	AI-2 transport system	crohns	Escherichia	0.421489996	5.05E-06	0.000293846
M00219	AI-2 transport system	cirrhosis	Klebsiella	0.520277375	0	0
M00219	AI-2 transport system	cirrhosis	Escherichia	0.492511854	0	0
M00220	Rhamnose transport system	crohns	Gordonibacter	0.4316605	0.002665798	0.03863401
M00220	Rhamnose transport system	crohns	Blautia	0.609746001	0	0
M00220	Rhamnose transport system	crohns	Adlercreutzia	0.65207284	0	0
M00220	Rhamnose transport system	t2d	Lactococcus	0.506868261	2.27E-06	2.19E-05
M00220	Rhamnose transport system	t2d	Blautia	0.444181328	0	0
M00220	Rhamnose transport system	t2d	Pantoea	0.441238737	0.000153545	0.001023306
M00220	Rhamnose transport system	cirrhosis	Klebsiella	0.560673683	0	0
M00221	Putative simple sugar transport system	crohns	Prevotella	-0.508653846	2.33E-05	0.001009186
M00221	Putative simple sugar transport system	t2d	Methanobrevibacter	0.462301102	2.87E-10	4.75E-09
M00221	Putative simple sugar transport system	t2d	Methanosphaera	0.463305322	0.005501265	0.02291833
M00221	Putative simple sugar transport system	t2d	Pantoea	0.495792144	1.66E-05	0.000137527
M00221	Putative simple sugar transport system	t2d	Morganella	1	0.002777778	0.012932509
M00221	Putative simple sugar transport system	t2d	Ruminococcus	0.407721465	0	0
M00221	Putative simple sugar transport system	t2d	Slackia	0.501417004	0.001320442	0.006826135
M00221	Putative simple sugar transport system	t2d	Subdoligranulum	0.425641549	0	0
M00221	Putative simple sugar transport system	t2d	Collinsella	0.425740221	0	0
M00221	Putative simple sugar transport system	t2d	Dorea	0.461767118	0	0
M00222	Phosphate transport system	crohns	Butyrivibrio	-0.424464724	4.28E-06	0.000254819
M00222	Phosphate transport system	crohns	Bifidobacterium	0.447502505	6.64E-08	7.01E-06
M00222	Phosphate transport system	crohns	Blautia	0.435198135	6.92E-08	7.25E-06
M00222	Phosphate transport system	crohns	Mitsuokella	-0.406704107	1.13E-05	0.000571209
M00222	Phosphate transport system	crohns	Prevotella	-0.606364469	2.16E-07	1.97E-05
M00222	Phosphate transport system	t2d	Phascolarctobacterium	-0.443714181	6.33E-05	0.000466045
M00222	Phosphate transport system	t2d	Prevotella	-0.649170748	0	0
M00222	Phosphate transport system	crohns	Clostridiales_noname	-0.562635693	4.31E-05	0.00165016
M00222	Phosphate transport system	crohns	Adlercreutzia	0.579091966	5.89E-09	7.85E-07
M00222	Phosphate transport system	t2d	Peptoniphilus	-0.652747253	0.013711382	0.048738899
M00222	Phosphate transport system	t2d	Butyricicoccus	0.578461538	0.002911417	0.013465867
M00222	Phosphate transport system	cirrhosis	Prevotella	-0.497477161	0	0
M00223	Phosphonate transport system	cirrhosis	Pantoea	0.499596774	0.004680942	0.044369575
M00223	Phosphonate transport system	t2d	Methanobrevibacter	0.400971992	7.20E-08	8.77E-07
M00223	Phosphonate transport system	t2d	Pantoea	0.527110489	3.94E-06	3.67E-05
M00223	Phosphonate transport system	t2d	Enterococcus	0.425876339	0.000105967	0.00073595
M00225	Lysine/arginine/ornithine transport system	cirrhosis	Klebsiella	0.691873206	0	0
M00225	Lysine/arginine/ornithine transport system	cirrhosis	Lactococcus	0.727472527	0.004457266	0.042783682
M00225	Lysine/arginine/ornithine transport system	cirrhosis	Pantoea	0.514516129	0.003459121	0.035137457
M00225	Lysine/arginine/ornithine transport system	cirrhosis	Enterobacter	0.515931321	8.85E-07	3.40E-05
M00225	Lysine/arginine/ornithine transport system	cirrhosis	Escherichia	0.786930405	3.94E-50	5.99E-48
M00225	Lysine/arginine/ornithine transport system	crohns	Prevotella	-0.523287823	9.14E-06	0.000478053
M00225	Lysine/arginine/ornithine transport system	crohns	Escherichia	0.823436239	1.38E-28	3.01E-26
M00225	Lysine/arginine/ornithine transport system	crohns	Klebsiella	0.917647059	0	0
M00226	Histidine transport system	cirrhosis	Pantoea	0.526612903	0.002681629	0.028906169
M00226	Histidine transport system	crohns	Bilophila	0.416146955	2.83E-06	0.000181591
M00226	Histidine transport system	crohns	Klebsiella	0.917647059	0	0
M00226	Histidine transport system	cirrhosis	Enterobacter	0.503883128	1.70E-06	5.98E-05
M00226	Histidine transport system	cirrhosis	Escherichia	0.800983684	0	0
M00226	Histidine transport system	crohns	Escherichia	0.773585237	2.49E-23	5.38E-21
M00226	Histidine transport system	crohns	Prevotella	-0.477527193	6.61E-05	0.002339326
M00226	Histidine transport system	cirrhosis	Klebsiella	0.700509275	0	0
M00226	Histidine transport system	cirrhosis	Lactococcus	0.749450549	0.002992425	0.031318893
M00227	Glutamine transport system	cirrhosis	Veillonella	0.537254142	0	0
M00227	Glutamine transport system	t2d	Megasphaera	0.579643167	0	0
M00227	Glutamine transport system	t2d	Escherichia	0.519284037	0	0
M00227	Glutamine transport system	cirrhosis	Streptococcus	0.499542113	0	0
M00227	Glutamine transport system	cirrhosis	Actinomyces	0.453829532	0.001048329	0.013902817
M00227	Glutamine transport system	t2d	Pantoea	0.505310122	1.09E-05	9.31E-05
M00227	Glutamine transport system	cirrhosis	Megasphaera	0.515056553	2.62E-08	1.44E-06
M00227	Glutamine transport system	cirrhosis	Lactobacillus	0.400464395	1.41E-06	5.06E-05
M00227	Glutamine transport system	cirrhosis	Lactococcus	0.758241758	0.002520452	0.027550083
M00228	Putative glutamine transport system	cirrhosis	Actinomyces	0.4084994	0.003461394	0.035146083
M00228	Putative glutamine transport system	cirrhosis	Veillonella	0.486716978	0	0
M00228	Putative glutamine transport system	cirrhosis	Haemophilus	0.489949184	0	0
M00228	Putative glutamine transport system	cirrhosis	Streptococcus	0.448165125	7.25E-13	8.46E-11
M00228	Putative glutamine transport system	cirrhosis	Lactobacillus	0.42693538	2.36E-07	1.04E-05
M00229	Arginine transport system	cirrhosis	Actinobacillus	0.501048218	0.000139924	0.002690341
M00229	Arginine transport system	cirrhosis	Haemophilus	0.592010799	0	0
M00229	Arginine transport system	cirrhosis	Klebsiella	0.623068613	0	0
M00229	Arginine transport system	cirrhosis	Enterobacter	0.460350111	1.50E-05	0.000399239
M00229	Arginine transport system	cirrhosis	Aggregatibacter	0.501750145	4.16E-05	0.000955028
M00229	Arginine transport system	cirrhosis	Alistipes	-0.48064299	0	0
M00229	Arginine transport system	cirrhosis	Escherichia	0.676367365	0	0
M00229	Arginine transport system	cirrhosis	Eubacterium	-0.407263591	1.32E-10	1.11E-08
M00229	Arginine transport system	crohns	Haemophilus	0.47460817	2.78E-05	0.001166006
M00229	Arginine transport system	crohns	Klebsiella	0.908823529	0	0
M00229	Arginine transport system	cirrhosis	Veillonella	0.520063585	0	0
M00229	Arginine transport system	crohns	Escherichia	0.725199414	2.25E-19	4.83E-17
M00229	Arginine transport system	cirrhosis	Streptococcus	0.41618063	6.84E-11	6.01E-09
M00230	Glutamate/aspartate transport system	cirrhosis	Klebsiella	0.454464644	2.15E-10	1.75E-08
M00230	Glutamate/aspartate transport system	cirrhosis	Pantoea	0.580645161	0.000767427	0.010814784
M00230	Glutamate/aspartate transport system	cirrhosis	Escherichia	0.507859094	0	0
M00230	Glutamate/aspartate transport system	cirrhosis	Enterobacter	0.419461819	9.17E-05	0.001861965
M00230	Glutamate/aspartate transport system	crohns	Sutterella	0.537250384	7.96E-06	0.000427455
M00230	Glutamate/aspartate transport system	crohns	Sutterellaceae_unclassified	0.475143096	3.09E-05	0.001267226
M00231	Octopine/nopaline transport system	arthritis	Citrobacter	0.454028709	1.83E-05	0.000531976
M00231	Octopine/nopaline transport system	arthritis	Enterobacter	0.423525483	3.27E-06	0.000128631
M00231	Octopine/nopaline transport system	obesity	Staphylococcus	0.600520163	0.000107894	0.000562379
M00232	General L-amino acid transport system	cirrhosis	Pantoea	0.574193548	0.000900637	0.012315612
M00232	General L-amino acid transport system	carcinoma	Anaerotruncus	-0.463225568	0.000292479	0.006568304
M00232	General L-amino acid transport system	carcinoma	Collinsella	0.437569677	1.76E-05	0.000762331
M00232	General L-amino acid transport system	carcinoma	Butyrivibrio	-0.623533724	0.000189132	0.004694226
M00232	General L-amino acid transport system	carcinoma	Escherichia	0.544802931	6.95E-08	9.21E-06
M00232	General L-amino acid transport system	crohns	Methanobrevibacter	-0.403755869	0.000484716	0.011096513
M00232	General L-amino acid transport system	cirrhosis	Escherichia	0.559930154	0	0
M00232	General L-amino acid transport system	crohns	Sutterella	0.450988863	0.000241475	0.006491423
M00233	Glutamate transport system	t2d	Collinsella	0.705458429	0	0
M00233	Glutamate transport system	t2d	Bifidobacterium	0.901447578	0	0
M00233	Glutamate transport system	t2d	Phascolarctobacterium	-0.400467953	0.00034312	0.002092189
M00233	Glutamate transport system	t2d	Bacteroides	-0.423127629	4.46E-26	1.97E-24
M00234	Cystine transport system	cirrhosis	Adlercreutzia	0.405503547	0.00016231	0.003048303
M00234	Cystine transport system	cirrhosis	Faecalibacterium	0.493522075	9.07E-16	1.19E-13
M00234	Cystine transport system	cirrhosis	Lactococcus	0.793406593	0.001150904	0.014955401
M00236	Putative polar amino acid transport system	cirrhosis	Actinomyces	0.485522209	0.00041349	0.006593525
M00236	Putative polar amino acid transport system	t2d	Bacteroides	-0.446240091	0	0
M00236	Putative polar amino acid transport system	t2d	Streptococcus	0.437606522	0	0
M00236	Putative polar amino acid transport system	t2d	Ruminococcus	0.422093422	0	0
M00236	Putative polar amino acid transport system	carcinoma	Dorea	0.514100186	8.32E-08	1.08E-05
M00236	Putative polar amino acid transport system	t2d	Collinsella	0.489163681	0	0
M00236	Putative polar amino acid transport system	t2d	Parvimonas	-0.551879699	0.01292737	0.046422895
M00236	Putative polar amino acid transport system	cirrhosis	Lactococcus	0.824175824	0.000466305	0.007259738
M00236	Putative polar amino acid transport system	carcinoma	Blautia	0.63894867	0	0
M00236	Putative polar amino acid transport system	carcinoma	Collinsella	0.473769709	2.81E-06	0.000177796
M00236	Putative polar amino acid transport system	t2d	Dorea	0.512044373	0	0
M00236	Putative polar amino acid transport system	carcinoma	Alistipes	-0.588917386	2.27E-10	6.08E-08
M00236	Putative polar amino acid transport system	carcinoma	Bacteroides	-0.494175927	3.41E-07	3.28E-05
M00236	Putative polar amino acid transport system	carcinoma	Bifidobacterium	0.460296208	2.44E-06	0.000160504
M00236	Putative polar amino acid transport system	carcinoma	Odoribacter	-0.423577431	0.002365796	0.031689429
M00236	Putative polar amino acid transport system	t2d	Bifidobacterium	0.490733154	0	0
M00236	Putative polar amino acid transport system	carcinoma	Parabacteroides	-0.514458807	4.44E-07	4.06E-05
M00236	Putative polar amino acid transport system	carcinoma	Paraprevotella	-0.524066924	0.00121453	0.019269062
M00237	Branched-chain amino acid transport system	cirrhosis	Actinomyces	0.475534214	0.000559391	0.008396309
M00237	Branched-chain amino acid transport system	t2d	Collinsella	0.475524747	0	0
M00237	Branched-chain amino acid transport system	t2d	Slackia	0.449797571	0.004414227	0.019069776
M00237	Branched-chain amino acid transport system	t2d	Bacteroides	-0.43431186	1.56E-27	7.08E-26
M00237	Branched-chain amino acid transport system	obesity	Ruminococcus	0.400439973	0	0
M00237	Branched-chain amino acid transport system	t2d	Subdoligranulum	0.431813077	6.23E-27	2.78E-25
M00237	Branched-chain amino acid transport system	obesity	Slackia	0.411528441	0.003921094	0.014153156
M00237	Branched-chain amino acid transport system	obesity	Subdoligranulum	0.460227669	0	0
M00237	Branched-chain amino acid transport system	t2d	Viruses_noname	-0.763636364	0.009215987	0.035159437
M00237	Branched-chain amino acid transport system	obesity	Collinsella	0.500524875	0	0
M00237	Branched-chain amino acid transport system	obesity	Dorea	0.424637717	0	0
M00237	Branched-chain amino acid transport system	obesity	Viruses_noname	-0.632411067	0.001536822	0.006175812
M00237	Branched-chain amino acid transport system	t2d	Methanosphaera	0.461064426	0.005756483	0.023761794
M00237	Branched-chain amino acid transport system	t2d	Dorea	0.403856849	4.53E-23	1.89E-21
M00237	Branched-chain amino acid transport system	obesity	Bifidobacterium	0.466285606	0	0
M00237	Branched-chain amino acid transport system	cirrhosis	Adlercreutzia	0.456466983	1.80E-05	0.000467535
M00237	Branched-chain amino acid transport system	obesity	Bacteroides	-0.451457241	0	0
M00238	D-Methionine transport system	t2d	Bifidobacterium	0.404680299	0	0
M00238	D-Methionine transport system	t2d	Bacteroides	-0.465471865	0	0
M00238	D-Methionine transport system	t2d	Enterococcus	0.409761441	0.000200486	0.001300333
M00238	D-Methionine transport system	cirrhosis	Veillonella	0.486920417	0	0
M00238	D-Methionine transport system	cirrhosis	Megasphaera	0.457984231	1.07E-06	4.00E-05
M00238	D-Methionine transport system	cirrhosis	Lactobacillus	0.453538788	3.35E-08	1.81E-06
M00238	D-Methionine transport system	cirrhosis	Lactococcus	0.912087912	0	0
M00238	D-Methionine transport system	t2d	Pantoea	0.494217479	1.78E-05	0.000146413
M00238	D-Methionine transport system	t2d	Methanosphaera	0.433613445	0.00981711	0.037005866
M00238	D-Methionine transport system	cirrhosis	Streptococcus	0.459574563	0	0
M00238	D-Methionine transport system	cirrhosis	Actinomyces	0.538823529	7.07E-05	0.001500877
M00239	Peptides/nickel transport system	t2d	Dorea	0.457778915	0	0
M00239	Peptides/nickel transport system	t2d	Anaerostipes	0.413484508	0	0
M00239	Peptides/nickel transport system	t2d	Bacteroides	-0.42076052	0	0
M00239	Peptides/nickel transport system	cirrhosis	Actinomyces	0.489267707	0.000368368	0.006021931
M00239	Peptides/nickel transport system	t2d	Bifidobacterium	0.474644653	0	0
M00239	Peptides/nickel transport system	t2d	Pantoea	0.407470912	0.000515267	0.003000037
M00239	Peptides/nickel transport system	t2d	Collinsella	0.501257006	0	0
M00239	Peptides/nickel transport system	cirrhosis	Lactococcus	0.850549451	0.000136252	0.00262885
M00239	Peptides/nickel transport system	t2d	Ruminococcus	0.436079139	0	0
M00239	Peptides/nickel transport system	t2d	Slackia	0.443117409	0.005098042	0.021486873
M00240	Iron complex transport system	cirrhosis	Clostridium	0.400383559	9.05E-10	6.58E-08
M00240	Iron complex transport system	crohns	Prevotella	-0.400824176	0.001124344	0.020770414
M00240	Iron complex transport system	crohns	Bacteroides	0.476151435	2.49E-09	3.75E-07
M00240	Iron complex transport system	crohns	Subdoligranulum	-0.472132465	3.55E-09	5.14E-07
M00240	Iron complex transport system	crohns	Sutterella	0.477390553	9.27E-05	0.003069447
M00240	Iron complex transport system	cirrhosis	Veillonella	0.485127344	0	0
M00240	Iron complex transport system	crohns	Butyrivibrio	-0.465075465	3.78E-07	3.25E-05
M00240	Iron complex transport system	crohns	Clostridiales_noname	-0.474272688	0.000758327	0.015582353
M00240	Iron complex transport system	cirrhosis	Eubacterium	-0.428969606	9.13E-12	9.06E-10
M00241	Vitamin B12 transport system	cirrhosis	Lactococcus	0.771428571	0.001917381	0.02224261
M00241	Vitamin B12 transport system	cirrhosis	Enterobacter	0.529658705	4.09E-07	1.71E-05
M00241	Vitamin B12 transport system	cirrhosis	Klebsiella	0.687796948	0	0
M00241	Vitamin B12 transport system	crohns	Klebsiella	0.867647059	0	0
M00241	Vitamin B12 transport system	cirrhosis	Escherichia	0.828565608	7.34E-60	1.13E-57
M00241	Vitamin B12 transport system	crohns	Prevotella	-0.459301245	0.000134737	0.00407957
M00241	Vitamin B12 transport system	crohns	Escherichia	0.870374934	2.53E-35	5.57E-33
M00241	Vitamin B12 transport system	cirrhosis	Pantoea	0.525	0.002775604	0.029672802
M00241	Vitamin B12 transport system	crohns	Catenibacterium	0.541279758	0.003549604	0.047763366
M00243	Manganese/iron transport system	crohns	Akkermansia	0.776591594	0	0
M00243	Manganese/iron transport system	cirrhosis	Rothia	0.421077263	9.49E-05	0.001917178
M00243	Manganese/iron transport system	cirrhosis	Haemophilus	0.488963962	0	0
M00243	Manganese/iron transport system	cirrhosis	Lactobacillus	0.59897623	0	0
M00243	Manganese/iron transport system	cirrhosis	Veillonella	0.697342963	0	0
M00243	Manganese/iron transport system	cirrhosis	Streptococcus	0.8600036	0	0
M00243	Manganese/iron transport system	crohns	Gordonibacter	0.424953747	0.003143921	0.043649799
M00244	Putative zinc/manganese transport system	obesity	Subdoligranulum	-0.47598132	1.62E-51	7.86E-50
M00244	Putative zinc/manganese transport system	obesity	Viruses_noname	0.499011858	0.016483228	0.048534003
M00244	Putative zinc/manganese transport system	obesity	Prevotella	0.416601359	6.46E-24	1.81E-22
M00244	Putative zinc/manganese transport system	t2d	Subdoligranulum	-0.507455002	0	0
M00244	Putative zinc/manganese transport system	t2d	Eubacterium	-0.417209821	0	0
M00245	Cobalt/nickel transport system	crohns	Gordonibacter	0.47606383	0.000824292	0.016577229
M00245	Cobalt/nickel transport system	crohns	Adlercreutzia	0.464566236	6.62E-06	0.00036766
M00245	Cobalt/nickel transport system	carcinoma	Parabacteroides	-0.418636188	5.77E-05	0.001880826
M00245	Cobalt/nickel transport system	crohns	Bifidobacterium	0.401044797	1.62E-06	0.000114085
M00245	Cobalt/nickel transport system	cirrhosis	Actinomyces	0.498679472	0.000274034	0.004699573
M00245	Cobalt/nickel transport system	cirrhosis	Adlercreutzia	0.445573234	2.96E-05	0.000714416
M00245	Cobalt/nickel transport system	cirrhosis	Bacteroides	-0.428615581	9.57E-12	9.46E-10
M00245	Cobalt/nickel transport system	crohns	Prevotella	-0.521382784	1.35E-05	0.000656648
M00245	Cobalt/nickel transport system	t2d	Ruminococcus	0.481205243	0	0
M00245	Cobalt/nickel transport system	t2d	Slackia	0.41417004	0.009239437	0.035225483
M00245	Cobalt/nickel transport system	t2d	Subdoligranulum	0.51658042	0	0
M00245	Cobalt/nickel transport system	carcinoma	Alistipes	-0.478264639	1.49E-06	0.000106519
M00245	Cobalt/nickel transport system	carcinoma	Bacteroides	-0.42664601	1.44E-05	0.000648555
M00245	Cobalt/nickel transport system	t2d	Butyricicoccus	-0.573076923	0.003238463	0.014731047
M00245	Cobalt/nickel transport system	t2d	Bacteroides	-0.566468393	0	0
M00245	Cobalt/nickel transport system	t2d	Bifidobacterium	0.499931679	0	0
M00245	Cobalt/nickel transport system	carcinoma	Eggerthella	0.459159593	8.67E-06	0.000431598
M00245	Cobalt/nickel transport system	carcinoma	Lachnospiraceae_noname	0.44742115	4.39E-06	0.000251854
M00245	Cobalt/nickel transport system	carcinoma	Blautia	0.517254174	6.75E-08	9.03E-06
M00245	Cobalt/nickel transport system	t2d	Collinsella	0.504893675	0	0
M00245	Cobalt/nickel transport system	t2d	Coprococcus	0.432845489	0	0
M00245	Cobalt/nickel transport system	t2d	Dorea	0.548876818	0	0
M00246	Nickel transport system	t2d	Collinsella	0.505658697	0	0
M00246	Nickel transport system	t2d	Bifidobacterium	0.501637786	0	0
M00246	Nickel transport system	t2d	Bacteroides	-0.567634539	0	0
M00246	Nickel transport system	cirrhosis	Actinomyces	0.530180072	9.59E-05	0.001936907
M00246	Nickel transport system	cirrhosis	Adlercreutzia	0.441795055	3.50E-05	0.000828228
M00246	Nickel transport system	cirrhosis	Bacteroides	-0.434669589	4.12E-12	4.25E-10
M00246	Nickel transport system	crohns	Prevotella	-0.522298535	1.30E-05	0.000634238
M00246	Nickel transport system	t2d	Butyricicoccus	-0.573076923	0.003238463	0.014731047
M00246	Nickel transport system	t2d	Coprococcus	0.430636767	0	0
M00246	Nickel transport system	t2d	Dorea	0.547239514	0	0
M00246	Nickel transport system	t2d	Ruminococcus	0.478901932	0	0
M00246	Nickel transport system	t2d	Slackia	0.41659919	0.008805417	0.033878323
M00246	Nickel transport system	t2d	Subdoligranulum	0.510901938	0	0
M00246	Nickel transport system	crohns	Gordonibacter	0.476988899	0.000803106	0.016268063
M00246	Nickel transport system	cirrhosis	Lactococcus	0.723076923	0.004805019	0.045232821
M00246	Nickel transport system	carcinoma	Parabacteroides	-0.410781586	8.12E-05	0.002455218
M00246	Nickel transport system	crohns	Bifidobacterium	0.408658938	9.89E-07	7.48E-05
M00246	Nickel transport system	carcinoma	Alistipes	-0.470765452	2.25E-06	0.000150188
M00246	Nickel transport system	carcinoma	Bacteroides	-0.415310267	2.51E-05	0.000991257
M00246	Nickel transport system	carcinoma	Blautia	0.511774892	9.69E-08	1.22E-05
M00246	Nickel transport system	cirrhosis	Megasphaera	0.411814495	1.38E-05	0.00037157
M00246	Nickel transport system	carcinoma	Lachnospiraceae_noname	0.444044527	5.26E-06	0.000290796
M00246	Nickel transport system	crohns	Adlercreutzia	0.469250819	5.22E-06	0.000301953
M00246	Nickel transport system	carcinoma	Eggerthella	0.463967454	6.82E-06	0.000355236
M00247	Putative ABC transport system	carcinoma	Eubacterium	0.46576376	1.59E-06	0.000112762
M00247	Putative ABC transport system	crohns	Adlercreutzia	0.411820647	7.77E-05	0.002666527
M00247	Putative ABC transport system	carcinoma	Ruminococcus	0.42242539	1.77E-05	0.000764512
M00249	Capsular polysaccharide transport system	carcinoma	Parabacteroides	0.421456308	4.33E-05	0.001514839
M00249	Capsular polysaccharide transport system	carcinoma	Dorea	-0.434718228	6.92E-06	0.000359231
M00249	Capsular polysaccharide transport system	carcinoma	Escherichia	0.537841112	6.53E-08	8.82E-06
M00249	Capsular polysaccharide transport system	crohns	Actinomyces	0.854545455	0.003504744	0.047276826
M00249	Capsular polysaccharide transport system	carcinoma	Bacteroides	0.436146739	7.15E-06	0.000367148
M00249	Capsular polysaccharide transport system	cirrhosis	Bilophila	0.441833614	2.06E-10	1.68E-08
M00249	Capsular polysaccharide transport system	carcinoma	Ruminococcus	-0.412870632	2.39E-05	0.000954764
M00249	Capsular polysaccharide transport system	carcinoma	Bifidobacterium	-0.407613659	3.10E-05	0.001172443
M00249	Capsular polysaccharide transport system	crohns	Bilophila	0.472261963	7.58E-08	7.88E-06
M00250	Lipopolysaccharide transport system	cirrhosis	Faecalibacterium	0.406203391	1.48E-10	1.24E-08
M00250	Lipopolysaccharide transport system	carcinoma	Ruminococcus	0.554386703	5.34E-09	1.11E-06
M00250	Lipopolysaccharide transport system	t2d	Dorea	0.411531607	5.65E-24	2.40E-22
M00250	Lipopolysaccharide transport system	t2d	Prevotella	-0.432942428	2.24E-17	7.57E-16
M00250	Lipopolysaccharide transport system	carcinoma	Eubacterium	0.42305504	1.55E-05	0.000687584
M00250	Lipopolysaccharide transport system	t2d	Ruminococcus	0.414149056	1.23E-22	5.05E-21
M00250	Lipopolysaccharide transport system	t2d	Phascolarctobacterium	-0.40378043	0.000303688	0.001878351
M00252	Lipooligosaccharide transport system	arthritis	Megamonas	0.968203767	1.73E-47	3.44E-45
M00252	Lipooligosaccharide transport system	crohns	Megamonas	0.981818182	0	0
M00253	Sodium transport system	t2d	Butyrivibrio	0.496894427	7.85E-12	1.57E-10
M00253	Sodium transport system	obesity	Butyrivibrio	0.432634428	0	0
M00253	Sodium transport system	obesity	Viruses_noname	-0.584980237	0.003976172	0.014317427
M00254	ABC-2 type transport system	crohns	Clostridiales_noname	-0.630264872	2.83E-06	0.000181473
M00254	ABC-2 type transport system	crohns	Blautia	0.424763308	1.12E-07	1.10E-05
M00254	ABC-2 type transport system	crohns	Adlercreutzia	0.440854676	1.72E-05	0.000795217
M00254	ABC-2 type transport system	crohns	Butyrivibrio	-0.424663094	3.40E-06	0.000210213
M00254	ABC-2 type transport system	crohns	Bacteroides	0.424877848	1.11E-07	1.09E-05
M00254	ABC-2 type transport system	t2d	Prevotella	-0.697178709	0	0
M00254	ABC-2 type transport system	crohns	Prevotella	-0.760531136	0	0
M00255	Lipoprotein-releasing system	carcinoma	Alistipes	0.424628834	2.39E-05	0.000954764
M00255	Lipoprotein-releasing system	carcinoma	Catenibacterium	-0.679230769	0.000270796	0.006192975
M00255	Lipoprotein-releasing system	crohns	Bacteroides	0.400614902	8.16E-07	6.35E-05
M00255	Lipoprotein-releasing system	crohns	Subdoligranulum	-0.470488707	4.09E-09	5.79E-07
M00255	Lipoprotein-releasing system	crohns	Sutterellaceae_unclassified	0.442279246	0.000117834	0.003677075
M00255	Lipoprotein-releasing system	carcinoma	Adlercreutzia	-0.463572433	1.87E-05	0.000793419
M00255	Lipoprotein-releasing system	carcinoma	Blautia	-0.526555349	3.59E-08	5.30E-06
M00255	Lipoprotein-releasing system	carcinoma	Collinsella	-0.430673674	2.45E-05	0.000971403
M00255	Lipoprotein-releasing system	carcinoma	Ruminococcus	-0.429145229	1.27E-05	0.000588064
M00255	Lipoprotein-releasing system	carcinoma	Dorea	-0.473988868	9.93E-07	7.77E-05
M00255	Lipoprotein-releasing system	carcinoma	Bacteroides	0.441131279	6.85E-06	0.000356404
M00255	Lipoprotein-releasing system	carcinoma	Parabacteroides	0.495984643	1.26E-06	9.35E-05
M00258	Putative ABC transport system	crohns	Bacteroides	0.558291134	0	0
M00258	Putative ABC transport system	t2d	Succinatimonas	-0.628482972	0.006294394	0.025595119
M00258	Putative ABC transport system	t2d	Phascolarctobacterium	-0.408591409	0.000253806	0.001604389
M00258	Putative ABC transport system	t2d	Prevotella	-0.619860545	0	0
M00258	Putative ABC transport system	cirrhosis	Prevotella	-0.461771331	2.45E-13	2.94E-11
M00258	Putative ABC transport system	crohns	Clostridiales_noname	-0.604429006	8.45E-06	0.000446895
M00258	Putative ABC transport system	cirrhosis	Bacteroides	0.670475866	6.52E-32	9.55E-30
M00258	Putative ABC transport system	crohns	Blautia	0.424226348	1.56E-07	1.48E-05
M00258	Putative ABC transport system	t2d	Bacteroides	0.43385789	1.79E-27	8.10E-26
M00258	Putative ABC transport system	crohns	Butyrivibrio	-0.421288171	5.11E-06	0.000296817
M00258	Putative ABC transport system	crohns	Subdoligranulum	-0.538630335	0	0
M00258	Putative ABC transport system	crohns	Sutterella	0.419738863	0.000685603	0.014475528
M00258	Putative ABC transport system	crohns	Prevotella	-0.488507326	5.27E-05	0.001945096
M00258	Putative ABC transport system	crohns	Mitsuokella	-0.426500527	3.81E-06	0.000232553
M00259	Heme transport system	crohns	Bacteroides	0.409227554	4.52E-07	3.83E-05
M00259	Heme transport system	obesity	Dorea	-0.564433481	1.63E-75	9.61E-74
M00259	Heme transport system	obesity	Coprococcus	-0.447518628	1.95E-41	8.22E-40
M00259	Heme transport system	carcinoma	Dorea	-0.527520099	3.35E-08	4.99E-06
M00259	Heme transport system	obesity	Methanobrevibacter	-0.415841366	3.46E-14	5.47E-13
M00259	Heme transport system	obesity	Collinsella	-0.474088118	5.18E-43	2.23E-41
M00259	Heme transport system	carcinoma	Bacteroides	0.419428877	2.06E-05	0.000850544
M00259	Heme transport system	carcinoma	Bifidobacterium	-0.419301366	2.07E-05	0.000853998
M00259	Heme transport system	carcinoma	Blautia	-0.423537415	1.52E-05	0.000675634
M00259	Heme transport system	carcinoma	Catenibacterium	-0.685384615	0.00022726	0.005384282
M00259	Heme transport system	obesity	Bacteroides	0.520616454	2.54E-63	1.39E-61
M00259	Heme transport system	obesity	Bifidobacterium	-0.443648777	3.82E-40	1.58E-38
M00259	Heme transport system	carcinoma	Parabacteroides	0.421612483	5.06E-05	0.001710429
M00259	Heme transport system	carcinoma	Ruminococcus	-0.474054664	1.12E-06	8.56E-05
M00259	Heme transport system	carcinoma	Escherichia	0.503011518	8.55E-07	6.94E-05
M00259	Heme transport system	obesity	Pantoea	0.429621205	0.000236023	0.001144967
M00259	Heme transport system	crohns	Subdoligranulum	-0.539526565	0	0
M00259	Heme transport system	obesity	Tunalikevirus	1	0.016666667	0.048963626
M00259	Heme transport system	carcinoma	Peptostreptococcaceae_noname	-0.404519081	0.000127723	0.003541973
M00259	Heme transport system	obesity	Ruminococcus	-0.454599878	1.41E-44	6.23E-43
M00259	Heme transport system	obesity	Subdoligranulum	-0.524368632	5.09E-64	2.80E-62
M00259	Heme transport system	obesity	Viruses_noname	0.713438735	0.000198146	0.000976447
M00260	DNA polymerase III complex, bacteria	t2d	Pantoea	0.424442306	0.000284573	0.001771918
M00260	DNA polymerase III complex, bacteria	cirrhosis	Oxalobacter	0.48691354	0.001229031	0.015770268
M00260	DNA polymerase III complex, bacteria	t2d	Methanosphaera	0.512885154	0.001872209	0.009222572
M00261	DNA polymerase alpha / primase complex	obesity	Methanosphaera	0.619405594	8.20E-08	6.83E-07
M00261	DNA polymerase alpha / primase complex	obesity	Subdoligranulum	0.516664222	6.83E-62	3.69E-60
M00261	DNA polymerase alpha / primase complex	ulcerative_colitis	Subdoligranulum	0.474993876	4.38E-12	7.48E-10
M00261	DNA polymerase alpha / primase complex	ulcerative_colitis	Methanobrevibacter	0.750754118	5.63E-17	1.09E-14
M00261	DNA polymerase alpha / primase complex	ulcerative_colitis	Citrobacter	-0.819378576	0.001108347	0.014593684
M00261	DNA polymerase alpha / primase complex	crohns	Subdoligranulum	0.4637866	4.79E-09	6.61E-07
M00261	DNA polymerase alpha / primase complex	obesity	Butyrivibrio	0.412647688	4.99E-16	9.04E-15
M00261	DNA polymerase alpha / primase complex	crohns	Clostridiales_noname	0.462202506	0.000942093	0.018179724
M00261	DNA polymerase alpha / primase complex	crohns	Methanobrevibacter	0.76319725	6.53E-15	1.37E-12
M00261	DNA polymerase alpha / primase complex	cirrhosis	Methanobrevibacter	0.80824931	2.83E-05	0.000689396
M00261	DNA polymerase alpha / primase complex	obesity	Methanobrevibacter	0.844921569	1.64E-83	9.97E-82
M00264	DNA polymerase II complex, archaea	ulcerative_colitis	Methanobrevibacter	0.961234235	0	0
M00264	DNA polymerase II complex, archaea	ulcerative_colitis	Subdoligranulum	0.430606322	5.60E-10	6.47E-08
M00264	DNA polymerase II complex, archaea	crohns	Methanobrevibacter	0.962248376	0	0
M00264	DNA polymerase II complex, archaea	crohns	Subdoligranulum	0.436506752	4.52E-08	4.97E-06
M00264	DNA polymerase II complex, archaea	cirrhosis	Methanobrevibacter	0.764912281	0.000207123	0.003717293
M00264	DNA polymerase II complex, archaea	ulcerative_colitis	Clostridiales_noname	0.416411363	0.000620485	0.009215901
M00265	PTS system, glucose-specific II component	crohns	Blautia	0.526517161	0	0
M00265	PTS system, glucose-specific II component	cirrhosis	Streptococcus	0.450935622	3.86E-13	4.56E-11
M00265	PTS system, glucose-specific II component	crohns	Adlercreutzia	0.435243563	2.73E-05	0.001146886
M00265	PTS system, glucose-specific II component	cirrhosis	Veillonella	0.461457053	0	0
M00265	PTS system, glucose-specific II component	crohns	Catenibacterium	0.585470085	0.001627291	0.027167253
M00265	PTS system, glucose-specific II component	crohns	Subdoligranulum	-0.427385258	1.24E-07	1.20E-05
M00265	PTS system, glucose-specific II component	cirrhosis	Actinomyces	0.439711885	0.001545947	0.018851306
M00265	PTS system, glucose-specific II component	crohns	Mitsuokella	-0.415882766	6.89E-06	0.000380718
M00265	PTS system, glucose-specific II component	crohns	Olsenella	-0.431547619	0.000467271	0.010793136
M00265	PTS system, glucose-specific II component	cirrhosis	Actinobacillus	0.438460072	0.001017535	0.013586496
M00265	PTS system, glucose-specific II component	cirrhosis	Haemophilus	0.484853454	0	0
M00265	PTS system, glucose-specific II component	cirrhosis	Klebsiella	0.403777894	2.55E-08	1.41E-06
M00266	PTS system, maltose/glucose-specific II component	t2d	Peptoniphilus	-0.665934066	0.011475524	0.042110897
M00266	PTS system, maltose/glucose-specific II component	t2d	Pantoea	0.52903508	3.60E-06	3.37E-05
M00266	PTS system, maltose/glucose-specific II component	crohns	Catenibacterium	0.57997558	0.001835016	0.029645427
M00266	PTS system, maltose/glucose-specific II component	cirrhosis	Actinomyces	0.448355342	0.001220973	0.015687271
M00266	PTS system, maltose/glucose-specific II component	cirrhosis	Akkermansia	-0.410993099	2.56E-05	0.000634938
M00266	PTS system, maltose/glucose-specific II component	t2d	Enterococcus	0.411100292	0.000190359	0.001240982
M00266	PTS system, maltose/glucose-specific II component	crohns	Subdoligranulum	-0.467369986	5.34E-09	7.21E-07
M00266	PTS system, maltose/glucose-specific II component	crohns	Mitsuokella	-0.402632503	1.40E-05	0.000674706
M00267	PTS system, N-acetylglucosamine-specific II component	cirrhosis	Faecalibacterium	0.459592731	0	0
M00268	PTS system, alpha-glucoside-specific II component	cirrhosis	Lactococcus	0.784615385	0.001425166	0.017684455
M00268	PTS system, alpha-glucoside-specific II component	cirrhosis	Klebsiella	0.41292221	1.16E-08	6.76E-07
M00268	PTS system, alpha-glucoside-specific II component	crohns	Mitsuokella	-0.433959284	2.49E-06	0.000162509
M00268	PTS system, alpha-glucoside-specific II component	cirrhosis	Actinomyces	0.409363745	0.003388169	0.034536173
M00268	PTS system, alpha-glucoside-specific II component	cirrhosis	Akkermansia	-0.412805281	2.34E-05	0.000586976
M00268	PTS system, alpha-glucoside-specific II component	cirrhosis	Alistipes	-0.437144231	7.41E-12	7.46E-10
M00268	PTS system, alpha-glucoside-specific II component	crohns	Catenibacterium	0.695970696	8.52E-05	0.002868037
M00268	PTS system, alpha-glucoside-specific II component	crohns	Adlercreutzia	0.454880068	1.07E-05	0.000541795
M00268	PTS system, alpha-glucoside-specific II component	crohns	Blautia	0.507077405	1.01E-10	1.88E-08
M00268	PTS system, alpha-glucoside-specific II component	crohns	Collinsella	0.415116962	1.15E-06	8.55E-05
M00268	PTS system, alpha-glucoside-specific II component	crohns	Desulfovibrio	-0.403254871	0.000134559	0.004076712
M00268	PTS system, alpha-glucoside-specific II component	t2d	Blautia	0.409074639	0	0
M00268	PTS system, alpha-glucoside-specific II component	crohns	Subdoligranulum	-0.506153042	1.14E-10	2.10E-08
M00268	PTS system, alpha-glucoside-specific II component	cirrhosis	Streptococcus	0.424782091	2.41E-11	2.25E-09
M00268	PTS system, alpha-glucoside-specific II component	t2d	Pantoea	0.505800017	1.07E-05	9.13E-05
M00268	PTS system, alpha-glucoside-specific II component	t2d	Paraprevotella	-0.434471575	1.79E-09	2.69E-08
M00268	PTS system, alpha-glucoside-specific II component	t2d	Escherichia	0.411637786	0	0
M00268	PTS system, alpha-glucoside-specific II component	cirrhosis	Veillonella	0.411439306	2.30E-10	1.87E-08
M00269	PTS system, sucrose-specific II component	cirrhosis	Streptococcus	0.513226929	0	0
M00269	PTS system, sucrose-specific II component	t2d	Bifidobacterium	0.466933495	0	0
M00269	PTS system, sucrose-specific II component	t2d	Collinsella	0.505300436	0	0
M00269	PTS system, sucrose-specific II component	crohns	Adlercreutzia	0.613838893	0	0
M00269	PTS system, sucrose-specific II component	cirrhosis	Alistipes	-0.40172209	5.04E-10	3.81E-08
M00269	PTS system, sucrose-specific II component	cirrhosis	Lactobacillus	0.477388702	4.96E-09	3.14E-07
M00269	PTS system, sucrose-specific II component	t2d	Dorea	0.41187263	0	0
M00269	PTS system, sucrose-specific II component	crohns	Bifidobacterium	0.444711607	8.15E-08	8.36E-06
M00269	PTS system, sucrose-specific II component	crohns	Blautia	0.515854835	2.31E-11	4.49E-09
M00269	PTS system, sucrose-specific II component	crohns	Catenibacterium	0.575702076	0.002012007	0.031607925
M00269	PTS system, sucrose-specific II component	t2d	Blautia	0.496903769	0	0
M00269	PTS system, sucrose-specific II component	cirrhosis	Veillonella	0.473154769	0	0
M00269	PTS system, sucrose-specific II component	crohns	Mitsuokella	-0.473797824	2.15E-07	1.97E-05
M00269	PTS system, sucrose-specific II component	crohns	Olsenella	-0.424587174	0.000586669	0.012887489
M00269	PTS system, sucrose-specific II component	t2d	Phascolarctobacterium	-0.455413008	3.86E-05	0.000296781
M00269	PTS system, sucrose-specific II component	t2d	Gemella	0.400783875	6.57E-05	0.000481309
M00269	PTS system, sucrose-specific II component	t2d	Parvimonas	-0.569924812	0.009858661	0.037129445
M00269	PTS system, sucrose-specific II component	t2d	Streptococcus	0.469963565	0	0
M00269	PTS system, sucrose-specific II component	t2d	Ruminococcus	0.406754168	0	0
M00269	PTS system, sucrose-specific II component	crohns	Collinsella	0.482931625	9.17E-09	1.18E-06
M00270	PTS system, trehalose-specific II component	cirrhosis	Actinomyces	0.486386555	0.000402654	0.006458299
M00270	PTS system, trehalose-specific II component	cirrhosis	Streptococcus	0.426480487	1.95E-11	1.84E-09
M00270	PTS system, trehalose-specific II component	cirrhosis	Veillonella	0.416030741	1.38E-10	1.16E-08
M00270	PTS system, trehalose-specific II component	crohns	Catenibacterium	0.74969475	1.22E-05	0.000606901
M00270	PTS system, trehalose-specific II component	crohns	Adlercreutzia	0.405093163	0.000103531	0.003341634
M00270	PTS system, trehalose-specific II component	cirrhosis	Lactococcus	0.784615385	0.001425166	0.017684455
M00270	PTS system, trehalose-specific II component	crohns	Blautia	0.529374648	0	0
M00270	PTS system, trehalose-specific II component	crohns	Olsenella	-0.455165131	0.000208535	0.005780699
M00270	PTS system, trehalose-specific II component	crohns	Subdoligranulum	-0.458045977	1.16E-08	1.46E-06
M00270	PTS system, trehalose-specific II component	crohns	Mitsuokella	-0.453966304	7.55E-07	5.96E-05
M00271	PTS system, beta-glucoside-specific II component	crohns	Catenibacterium	0.592796093	0.001382071	0.024050492
M00271	PTS system, beta-glucoside-specific II component	crohns	Blautia	0.521083514	2.47E-12	5.00E-10
M00271	PTS system, beta-glucoside-specific II component	crohns	Mitsuokella	-0.458134433	5.84E-07	4.76E-05
M00271	PTS system, beta-glucoside-specific II component	crohns	Adlercreutzia	0.532210912	1.54E-07	1.47E-05
M00271	PTS system, beta-glucoside-specific II component	crohns	Subdoligranulum	-0.428181014	1.17E-07	1.14E-05
M00271	PTS system, beta-glucoside-specific II component	crohns	Olsenella	-0.461789555	0.000164656	0.00478314
M00272	PTS system, beta-glucoside (arbutin/salicin/cellobiose)-specific II component	crohns	Gordonibacter	0.420212766	0.003526258	0.047514602
M00272	PTS system, beta-glucoside (arbutin/salicin/cellobiose)-specific II component	t2d	Blautia	0.409815529	0	0
M00272	PTS system, beta-glucoside (arbutin/salicin/cellobiose)-specific II component	t2d	Enterococcus	0.441480039	5.55E-05	0.000414825
M00272	PTS system, beta-glucoside (arbutin/salicin/cellobiose)-specific II component	t2d	Escherichia	0.436269945	0	0
M00272	PTS system, beta-glucoside (arbutin/salicin/cellobiose)-specific II component	cirrhosis	Actinomyces	0.416086435	0.002863939	0.030347541
M00272	PTS system, beta-glucoside (arbutin/salicin/cellobiose)-specific II component	crohns	Mitsuokella	-0.443629344	1.41E-06	0.000102385
M00272	PTS system, beta-glucoside (arbutin/salicin/cellobiose)-specific II component	crohns	Olsenella	-0.432267665	0.000456281	0.010619552
M00272	PTS system, beta-glucoside (arbutin/salicin/cellobiose)-specific II component	t2d	Gemella	0.437290034	1.16E-05	9.86E-05
M00272	PTS system, beta-glucoside (arbutin/salicin/cellobiose)-specific II component	t2d	Pantoea	0.557589012	8.58E-07	8.86E-06
M00272	PTS system, beta-glucoside (arbutin/salicin/cellobiose)-specific II component	crohns	Blautia	0.527951933	0	0
M00272	PTS system, beta-glucoside (arbutin/salicin/cellobiose)-specific II component	crohns	Catenibacterium	0.686813187	0.00011415	0.003582697
M00272	PTS system, beta-glucoside (arbutin/salicin/cellobiose)-specific II component	crohns	Desulfovibrio	-0.402254823	0.000140206	0.004213858
M00272	PTS system, beta-glucoside (arbutin/salicin/cellobiose)-specific II component	cirrhosis	Haemophilus	0.404722562	2.68E-09	1.79E-07
M00272	PTS system, beta-glucoside (arbutin/salicin/cellobiose)-specific II component	cirrhosis	Klebsiella	0.42480735	3.98E-09	2.55E-07
M00272	PTS system, beta-glucoside (arbutin/salicin/cellobiose)-specific II component	cirrhosis	Lactococcus	0.832967033	0.000334588	0.005561856
M00272	PTS system, beta-glucoside (arbutin/salicin/cellobiose)-specific II component	cirrhosis	Veillonella	0.442276477	5.13E-12	5.25E-10
M00272	PTS system, beta-glucoside (arbutin/salicin/cellobiose)-specific II component	crohns	Subdoligranulum	-0.47351901	3.14E-09	4.63E-07
M00272	PTS system, beta-glucoside (arbutin/salicin/cellobiose)-specific II component	cirrhosis	Streptococcus	0.441926822	2.23E-12	2.43E-10
M00273	PTS system, fructose-specific II component	cirrhosis	Lactococcus	0.740659341	0.003526627	0.035647041
M00273	PTS system, fructose-specific II component	crohns	Prevotella	-0.406272894	0.00094995	0.018302443
M00273	PTS system, fructose-specific II component	crohns	Lachnospiraceae_noname	0.400426011	8.26E-07	6.42E-05
M00273	PTS system, fructose-specific II component	crohns	Mitsuokella	-0.482923833	1.18E-07	1.15E-05
M00273	PTS system, fructose-specific II component	crohns	Olsenella	-0.420218894	0.000675171	0.014329516
M00273	PTS system, fructose-specific II component	cirrhosis	Actinomyces	0.477070828	0.000534273	0.008105608
M00273	PTS system, fructose-specific II component	crohns	Catenibacterium	0.559218559	0.00283947	0.040397797
M00273	PTS system, fructose-specific II component	crohns	Adlercreutzia	0.60017259	4.36E-10	7.33E-08
M00273	PTS system, fructose-specific II component	crohns	Bifidobacterium	0.414565145	6.70E-07	5.37E-05
M00273	PTS system, fructose-specific II component	crohns	Blautia	0.526259947	0	0
M00274	PTS system, mannitol-specific II component	crohns	Blautia	0.429688128	1.04E-07	1.04E-05
M00274	PTS system, mannitol-specific II component	crohns	Mitsuokella	-0.43540716	2.29E-06	0.000152686
M00274	PTS system, mannitol-specific II component	crohns	Prevotella	-0.403846154	0.00102434	0.019369379
M00274	PTS system, mannitol-specific II component	cirrhosis	Escherichia	0.469392972	0	0
M00274	PTS system, mannitol-specific II component	crohns	Gordonibacter	0.462072155	0.001212237	0.021833217
M00274	PTS system, mannitol-specific II component	crohns	Adlercreutzia	0.508964108	6.10E-07	4.94E-05
M00275	PTS system, cellobiose-specific II component	crohns	Adlercreutzia	0.483973795	2.42E-06	0.0001599
M00275	PTS system, cellobiose-specific II component	crohns	Catenibacterium	0.804639805	2.13E-06	0.000143906
M00275	PTS system, cellobiose-specific II component	crohns	Blautia	0.532421027	0	0
M00275	PTS system, cellobiose-specific II component	crohns	Butyrivibrio	-0.404352404	1.28E-05	0.000627824
M00275	PTS system, cellobiose-specific II component	t2d	Morganella	1	0.002777778	0.012932509
M00275	PTS system, cellobiose-specific II component	t2d	Blautia	0.434416628	0	0
M00275	PTS system, cellobiose-specific II component	crohns	Mitsuokella	-0.442146367	1.54E-06	0.000109857
M00275	PTS system, cellobiose-specific II component	crohns	Olsenella	-0.462749616	0.000159054	0.004679545
M00275	PTS system, cellobiose-specific II component	crohns	Subdoligranulum	-0.464910377	6.57E-09	8.68E-07
M00275	PTS system, cellobiose-specific II component	crohns	Clostridiales_noname	-0.524750326	0.000161031	0.004717945
M00275	PTS system, cellobiose-specific II component	cirrhosis	Klebsiella	0.413290534	1.12E-08	6.58E-07
M00275	PTS system, cellobiose-specific II component	t2d	Pantoea	0.476371271	3.82E-05	0.000294394
M00276	PTS system, mannose-specific II component	crohns	Butyrivibrio	-0.407888733	1.06E-05	0.000539154
M00276	PTS system, mannose-specific II component	crohns	Catenibacterium	0.667277167	0.000205981	0.005729385
M00276	PTS system, mannose-specific II component	t2d	Paraprevotella	-0.411982926	1.38E-08	1.86E-07
M00276	PTS system, mannose-specific II component	t2d	Parvimonas	-0.571428571	0.0096326	0.036434674
M00276	PTS system, mannose-specific II component	crohns	Mitsuokella	-0.503071253	2.90E-08	3.31E-06
M00276	PTS system, mannose-specific II component	crohns	Clostridiales_noname	-0.484476769	0.000564251	0.012507394
M00276	PTS system, mannose-specific II component	crohns	Adlercreutzia	0.574248882	8.76E-09	1.13E-06
M00276	PTS system, mannose-specific II component	crohns	Blautia	0.583610642	0	0
M00276	PTS system, mannose-specific II component	t2d	Methanosphaera	0.470868347	0.004710877	0.020119569
M00276	PTS system, mannose-specific II component	t2d	Pantoea	0.425422098	0.000274737	0.001720106
M00276	PTS system, mannose-specific II component	crohns	Olsenella	-0.433227727	0.000441995	0.010370975
M00276	PTS system, mannose-specific II component	cirrhosis	Streptococcus	0.43321391	8.02E-12	8.03E-10
M00276	PTS system, mannose-specific II component	t2d	Blautia	0.511719081	0	0
M00276	PTS system, mannose-specific II component	cirrhosis	Lactobacillus	0.410839085	7.10E-07	2.81E-05
M00276	PTS system, mannose-specific II component	crohns	Subdoligranulum	-0.433052005	8.13E-08	8.35E-06
M00277	PTS system, N-acetylgalactosamine-specific II component	crohns	Olsenella	-0.41172235	0.000882937	0.017451394
M00277	PTS system, N-acetylgalactosamine-specific II component	cirrhosis	Butyricimonas	-0.41178377	0.001591449	0.019272788
M00277	PTS system, N-acetylgalactosamine-specific II component	crohns	Mitsuokella	-0.440145665	1.73E-06	0.000121519
M00277	PTS system, N-acetylgalactosamine-specific II component	crohns	Blautia	0.479852906	1.79E-09	2.75E-07
M00277	PTS system, N-acetylgalactosamine-specific II component	crohns	Catenibacterium	0.562271062	0.002667302	0.03863401
M00277	PTS system, N-acetylgalactosamine-specific II component	crohns	Collinsella	0.449048874	1.17E-07	1.14E-05
M00277	PTS system, N-acetylgalactosamine-specific II component	crohns	Adlercreutzia	0.448328696	1.47E-05	0.00070229
M00278	PTS system, sorbose-specific II component	cirrhosis	Escherichia	0.476283488	1.54E-14	1.95E-12
M00278	PTS system, sorbose-specific II component	cirrhosis	Klebsiella	0.489914298	0	0
M00278	PTS system, sorbose-specific II component	crohns	Escherichia	0.422823798	4.69E-06	0.000276302
M00278	PTS system, sorbose-specific II component	crohns	Butyrivibrio	-0.410293085	9.34E-06	0.000487295
M00279	PTS system, galactitol-specific II component	obesity	Anaerotruncus	-0.419597308	0	0
M00279	PTS system, galactitol-specific II component	obesity	Butyricicoccus	0.5135506	9.01E-05	0.000477524
M00279	PTS system, galactitol-specific II component	crohns	Butyrivibrio	-0.418567919	5.94E-06	0.000337059
M00279	PTS system, galactitol-specific II component	cirrhosis	Alistipes	-0.443876652	2.74E-12	2.94E-10
M00279	PTS system, galactitol-specific II component	obesity	Subdoligranulum	-0.651175135	1.70E-108	1.09E-106
M00279	PTS system, galactitol-specific II component	cirrhosis	Eubacterium	-0.458474463	0	0
M00279	PTS system, galactitol-specific II component	cirrhosis	Faecalibacterium	-0.414528588	5.63E-11	4.99E-09
M00279	PTS system, galactitol-specific II component	crohns	Clostridiales_noname	-0.530286583	0.000133979	0.004069209
M00279	PTS system, galactitol-specific II component	cirrhosis	Ruminococcus	-0.456233313	2.91E-12	3.11E-10
M00279	PTS system, galactitol-specific II component	crohns	Flavonifractor	0.414824139	0.00026931	0.007092949
M00279	PTS system, galactitol-specific II component	cirrhosis	Barnesiella	-0.446484879	4.57E-08	2.40E-06
M00279	PTS system, galactitol-specific II component	crohns	Subdoligranulum	-0.793846958	0	0
M00279	PTS system, galactitol-specific II component	obesity	Megamonas	0.447138768	7.66E-13	1.08E-11
M00279	PTS system, galactitol-specific II component	obesity	Myoviridae_noname	0.892857143	0.012301587	0.03782582
M00279	PTS system, galactitol-specific II component	crohns	Anaerotruncus	-0.577839798	0	0
M00279	PTS system, galactitol-specific II component	obesity	Pantoea	0.510454029	8.62E-06	5.48E-05
M00280	PTS system, glucitol/sorbitol-specific II component	cirrhosis	Alistipes	-0.447554741	1.48E-12	1.64E-10
M00280	PTS system, glucitol/sorbitol-specific II component	crohns	Blautia	0.433329314	7.97E-08	8.20E-06
M00280	PTS system, glucitol/sorbitol-specific II component	crohns	Clostridiales_noname	-0.476118107	0.000719301	0.015031244
M00280	PTS system, glucitol/sorbitol-specific II component	crohns	Butyrivibrio	-0.440961741	1.65E-06	0.000116307
M00280	PTS system, glucitol/sorbitol-specific II component	crohns	Bifidobacterium	0.420843471	4.39E-07	3.72E-05
M00280	PTS system, glucitol/sorbitol-specific II component	crohns	Adlercreutzia	0.606723962	0	0
M00280	PTS system, glucitol/sorbitol-specific II component	cirrhosis	Klebsiella	0.50464109	0	0
M00280	PTS system, glucitol/sorbitol-specific II component	cirrhosis	Coriobacteriaceae_noname	0.854545455	0.003504744	0.035491292
M00280	PTS system, glucitol/sorbitol-specific II component	cirrhosis	Escherichia	0.41985608	3.61E-11	3.28E-09
M00280	PTS system, glucitol/sorbitol-specific II component	crohns	Ruminococcus	0.400825135	1.50E-06	0.000107676
M00280	PTS system, glucitol/sorbitol-specific II component	crohns	Subdoligranulum	-0.426685958	1.30E-07	1.26E-05
M00281	PTS system, lactose-specific II component	obesity	Bifidobacterium	0.464101781	3.05E-44	1.34E-42
M00281	PTS system, lactose-specific II component	obesity	Catenibacterium	0.521226521	3.09E-10	3.40E-09
M00281	PTS system, lactose-specific II component	obesity	Collinsella	0.739573973	7.05E-130	4.66E-128
M00281	PTS system, lactose-specific II component	obesity	Dorea	0.51383581	1.01E-60	5.37E-59
M00281	PTS system, lactose-specific II component	cirrhosis	Siphoviridae_noname	0.904761905	0.004563492	0.043473452
M00281	PTS system, lactose-specific II component	cirrhosis	Streptococcus	0.407540703	1.85E-10	1.52E-08
M00281	PTS system, lactose-specific II component	obesity	Blautia	0.443832965	1.72E-44	7.60E-43
M00281	PTS system, lactose-specific II component	t2d	Streptococcus	0.424229144	0	0
M00281	PTS system, lactose-specific II component	obesity	Streptococcus	0.401054765	7.04E-34	2.58E-32
M00281	PTS system, lactose-specific II component	obesity	Lambdalikevirus	-0.797202797	0.003161252	0.011727471
M00281	PTS system, lactose-specific II component	t2d	Bifidobacterium	0.469647369	0	0
M00281	PTS system, lactose-specific II component	t2d	Blautia	0.400358671	0	0
M00281	PTS system, lactose-specific II component	t2d	Catenibacterium	0.431643625	0.000518952	0.003019415
M00281	PTS system, lactose-specific II component	t2d	Collinsella	0.725119428	0	0
M00281	PTS system, lactose-specific II component	t2d	Dorea	0.444383262	0	0
M00282	PTS system, D-glucosamine-specific II component	carcinoma	Methanobrevibacter	-0.478610319	0.000198087	0.004844994
M00282	PTS system, D-glucosamine-specific II component	carcinoma	Bacteroides	-0.4328048	1.05E-05	0.000506742
M00282	PTS system, D-glucosamine-specific II component	carcinoma	Parabacteroides	-0.471047163	4.76E-06	0.000267218
M00282	PTS system, D-glucosamine-specific II component	carcinoma	Blautia	0.666592455	0	0
M00282	PTS system, D-glucosamine-specific II component	carcinoma	Dorea	0.45615337	2.73E-06	0.000174074
M00282	PTS system, D-glucosamine-specific II component	carcinoma	Eggerthella	0.419569582	5.54E-05	0.001825607
M00282	PTS system, D-glucosamine-specific II component	carcinoma	Alistipes	-0.466719647	2.81E-06	0.000177796
M00283	PTS system, ascorbate-specific II component	crohns	Prevotella	-0.414835165	0.000724971	0.015110985
M00283	PTS system, ascorbate-specific II component	crohns	Adlercreutzia	0.497657708	1.15E-06	8.56E-05
M00283	PTS system, ascorbate-specific II component	crohns	Anaerostipes	0.405464135	1.60E-06	0.000113741
M00283	PTS system, ascorbate-specific II component	crohns	Blautia	0.559444578	0	0
M00283	PTS system, ascorbate-specific II component	cirrhosis	Actinomyces	0.439135654	0.001570143	0.019080328
M00283	PTS system, ascorbate-specific II component	cirrhosis	Akkermansia	-0.426006601	1.21E-05	0.000330093
M00283	PTS system, ascorbate-specific II component	cirrhosis	Alistipes	-0.440887815	4.34E-12	4.46E-10
M00283	PTS system, ascorbate-specific II component	crohns	Clostridiales_noname	-0.52247069	0.000173553	0.004983299
M00283	PTS system, ascorbate-specific II component	crohns	Lachnospiraceae_noname	0.402700748	7.08E-07	5.64E-05
M00283	PTS system, ascorbate-specific II component	crohns	Butyrivibrio	-0.4495437	9.89E-07	7.48E-05
M00283	PTS system, ascorbate-specific II component	t2d	Propionibacterium	-0.622710623	0.000681279	0.003829282
M00283	PTS system, ascorbate-specific II component	cirrhosis	Streptococcus	0.532859091	0	0
M00283	PTS system, ascorbate-specific II component	cirrhosis	Subdoligranulum	-0.455563444	1.76E-13	2.14E-11
M00283	PTS system, ascorbate-specific II component	cirrhosis	Veillonella	0.583732275	0	0
M00283	PTS system, ascorbate-specific II component	t2d	Escherichia	0.501059212	0	0
M00283	PTS system, ascorbate-specific II component	t2d	Morganella	1	0.002777778	0.012932509
M00283	PTS system, ascorbate-specific II component	t2d	Klebsiella	0.408863348	1.66E-11	3.18E-10
M00283	PTS system, ascorbate-specific II component	t2d	Pantoea	0.598810253	8.67E-08	1.04E-06
M00283	PTS system, ascorbate-specific II component	t2d	Methanosphaera	0.624089636	8.79E-05	0.000624092
M00283	PTS system, ascorbate-specific II component	crohns	Subdoligranulum	-0.424704606	1.51E-07	1.44E-05
M00283	PTS system, ascorbate-specific II component	t2d	Paraprevotella	-0.410905363	1.52E-08	2.03E-07
M00283	PTS system, ascorbate-specific II component	cirrhosis	Haemophilus	0.426559993	2.91E-10	2.32E-08
M00283	PTS system, ascorbate-specific II component	cirrhosis	Klebsiella	0.50444561	0	0
M00283	PTS system, ascorbate-specific II component	cirrhosis	Lactobacillus	0.445552286	6.13E-08	3.12E-06
M00285	MCM complex	crohns	Klebsiella	-0.716265115	0.001800922	0.029256899
M00285	MCM complex	crohns	Butyrivibrio	0.40732736	9.13E-06	0.000478053
M00285	MCM complex	obesity	Butyricicoccus	-0.417707917	0.001673856	0.006679016
M00285	MCM complex	crohns	Flavonifractor	-0.40132087	0.000394512	0.009479723
M00285	MCM complex	obesity	Viruses_noname	-0.541823412	0.007573719	0.025022556
M00287	PTS system, galactosamine-specific II component	crohns	Adlercreutzia	0.452713888	1.19E-05	0.000595439
M00287	PTS system, galactosamine-specific II component	crohns	Blautia	0.468495298	4.85E-09	6.68E-07
M00287	PTS system, galactosamine-specific II component	crohns	Gordonibacter	0.426919519	0.002996478	0.042165403
M00287	PTS system, galactosamine-specific II component	crohns	Catenibacterium	0.617826618	0.000768295	0.015732359
M00287	PTS system, galactosamine-specific II component	crohns	Mitsuokella	-0.443032643	1.46E-06	0.000105303
M00287	PTS system, galactosamine-specific II component	crohns	Olsenella	-0.41421851	0.000816572	0.016465785
M00287	PTS system, galactosamine-specific II component	cirrhosis	Escherichia	0.446276012	7.82E-13	9.08E-11
M00288	RPA complex	ulcerative_colitis	Citrobacter	-0.768620611	0.003488367	0.035516194
M00288	RPA complex	obesity	Subdoligranulum	0.515811344	1.17E-61	6.29E-60
M00288	RPA complex	obesity	Methanobrevibacter	0.92987902	2.52E-132	1.67E-130
M00288	RPA complex	obesity	Methanosphaera	0.581162587	6.65E-07	4.92E-06
M00288	RPA complex	ulcerative_colitis	Methanobrevibacter	0.902670512	7.12E-33	1.44E-30
M00288	RPA complex	ulcerative_colitis	Subdoligranulum	0.459597031	2.55E-11	3.97E-09
M00288	RPA complex	crohns	Subdoligranulum	0.456149452	9.16E-09	1.18E-06
M00288	RPA complex	crohns	Methanobrevibacter	0.896874397	0	0
M00291	MRN complex	crohns	Blautia	0.44945342	2.31E-08	2.71E-06
M00291	MRN complex	crohns	Collinsella	0.462142048	4.54E-08	4.97E-06
M00291	MRN complex	crohns	Dorea	0.454717817	1.71E-08	2.09E-06
M00291	MRN complex	cirrhosis	Klebsiella	0.74950873	0	0
M00291	MRN complex	crohns	Adlercreutzia	0.684653587	0	0
M00291	MRN complex	crohns	Paraprevotella	-0.414925373	0.000592461	0.012973912
M00291	MRN complex	crohns	Gordonibacter	0.521507863	0.000210885	0.005826034
M00292	MRX complex	crohns	Paraprevotella	-0.414925373	0.000592461	0.012973912
M00292	MRX complex	crohns	Dorea	0.454717817	1.71E-08	2.09E-06
M00292	MRX complex	crohns	Gordonibacter	0.521507863	0.000210885	0.005826034
M00292	MRX complex	crohns	Adlercreutzia	0.684653587	0	0
M00292	MRX complex	crohns	Collinsella	0.462142048	4.54E-08	4.97E-06
M00292	MRX complex	cirrhosis	Klebsiella	0.74950873	0	0
M00292	MRX complex	crohns	Blautia	0.44945342	2.31E-08	2.71E-06
M00296	BER complex	cirrhosis	Butyrivibrio	0.446988186	0.003833075	0.038066108
M00298	Multidrug/hemolysin transport system	cirrhosis	Streptococcus	0.600235	6.66E-24	9.36E-22
M00298	Multidrug/hemolysin transport system	cirrhosis	Veillonella	0.510285352	3.47E-16	4.63E-14
M00298	Multidrug/hemolysin transport system	cirrhosis	Rothia	0.462955624	1.19E-05	0.000325595
M00298	Multidrug/hemolysin transport system	cirrhosis	Aggregatibacter	0.535284531	7.37E-06	0.000215694
M00298	Multidrug/hemolysin transport system	t2d	Streptococcus	0.423647443	1.26E-24	5.40E-23
M00298	Multidrug/hemolysin transport system	cirrhosis	Haemophilus	0.448897093	1.65E-11	1.58E-09
M00299	Spermidine/putrescine transport system	obesity	Butyricicoccus	0.450200114	0.000720013	0.00313982
M00299	Spermidine/putrescine transport system	arthritis	Megamonas	-0.452319832	3.91E-05	0.000996429
M00300	Putrescine transport system	cirrhosis	Escherichia	0.823364515	0	0
M00300	Putrescine transport system	cirrhosis	Klebsiella	0.691097462	0	0
M00300	Putrescine transport system	cirrhosis	Lactococcus	0.758241758	0.002520452	0.027550083
M00300	Putrescine transport system	crohns	Escherichia	0.646978429	1.70E-14	3.55E-12
M00300	Putrescine transport system	cirrhosis	Enterobacter	0.546702489	1.50E-07	6.92E-06
M00300	Putrescine transport system	crohns	Klebsiella	0.717647059	0.002443975	0.03625847
M00300	Putrescine transport system	cirrhosis	Pantoea	0.545967742	0.001751754	0.020760583
M00302	2-Aminoethylphosphonate transport system	cirrhosis	Escherichia	0.410766066	7.39E-11	6.46E-09
M00302	2-Aminoethylphosphonate transport system	obesity	Butyricicoccus	0.426124233	0.001314662	0.005381218
[truncated: 1,439 more rows]
